# Supplementary material for: Evaluation of a Recombinant Flavobacterium columnare DnaK Protein Vaccine as a Means of Protection Against Columnaris Disease in Channel Catfish (Ictalurus punctatus)
Source: Front Immunol. 2019 Jun 6;10:1175. doi: 10.3389/fimmu.2019.01175 (PMC6562308; doi:10.3389/fimmu.2019.01175)
Supplement: Supplementary file 1 [file Table_1.XLSX]

## Sheet: DEGs
Data Sheet 1. Differential expression between non-immunized control and rDnaK only week 1 skin samples
Gene ID	Fold change	P-adj	Description
XM_017453350.1	-96.1525	0.0189465	collagen triple helix repeat-containing protein 1-like (LOC108256451)
XM_017468636.1	-43.7651	0.00825683	fumarylacetoacetate hydrolase domain-containing protein 2-like (LOC108265856), transcript variant X1
XM_017463049.1	-34.0246	0.0104551	splicing factor 3b subunit 5 (sf3b5)
XM_017473303.1	-31.3878	0.0294771	chromosome 8 open reading frame, human C4orf47 (c8h4orf47), transcript variant X1
XM_017474888.1	-26.0556	0.0048516	fibronectin type-III domain-containing protein 3A-like (LOC108269204), transcript variant X6
XM_017454590.1	-23.7769	0.031175	N-methylpurine DNA glycosylase (mpg), transcript variant X1
XM_017487165.1	-23.3866	0.022334	KAT8 regulatory NSL complex subunit 2 (kansl2), transcript variant X2
XM_017480657.1	-18.3637	0.0148989	DNA-directed RNA polymerase III subunit RPC7-like (LOC108272317)
XM_017492473.1	-17.0559	0.0307133	siah E3 ubiquitin protein ligase 2 (siah2)
XM_017463892.1	-15.9892	0.031176	cyclin dependent kinase 2 associated protein 2 (cdk2ap2)
XM_017478982.1	-15.1202	0.0347728	dihydrolipoamide branched chain transacylase E2 (dbt)
XM_017495404.1	-14.6194	0.0193209	XK related 4 (xkr4)
XM_017474666.1	-12.4678	0.0485947	solute carrier family 43 member 3-like (LOC108269099)
XM_017471932.1	-12.0603	0.00919723	cytidine/uridine monophosphate kinase 1 (cmpk1)
XM_017477470.1	-11.7385	0.0198866	general transcription factor II-I repeat domain-containing protein 2-like (LOC108270644)
XM_017470285.1	-10.1762	0.0474809	FAST kinase domains 1 (fastkd1)
XM_017494694.1	-9.297	0.0186108	RAD50 interactor 1 (rint1)
XM_017474629.1	-8.40505	0.0274232	G3BP stress granule assembly factor 1 (g3bp1)
XM_017450170.1	-7.79671	0.0434227	osteoglycin (ogn)
XM_017482151.1	-7.49392	0.0198866	nucleolar protein 11 (nol11)
XM_017474253.1	-7.34971	0.0478394	syntaxin-5-like (LOC108268912)
XM_017464770.1	-6.57153	0.0144552	N-acetylneuraminic acid phosphatase (nanp)
XM_017481704.1	-5.99147	0.040982	prenyl (decaprenyl) diphosphate synthase, subunit 1 (pdss1)
XM_017471881.1	-5.90273	0.0155274	far upstream element binding protein 1 (fubp1), transcript variant X2
XM_017480129.1	-5.80222	0.0181835	nucleotide binding protein 2 (nubp2)
XM_017491453.1	-5.73057	0.0477403	serine/arginine-rich splicing factor 1A (LOC108278234), transcript variant X2
XM_017473036.1	-5.64037	0.0128643	nucleolar protein with MIF4G domain 1 (nom1)
XM_017491841.1	-5.50074	0.0198866	proto-oncogene c-Fos-like (LOC108278451), transcript variant X1
XM_017490045.1	-5.4713	0.0136742	developmentally regulated GTP binding protein 1 (drg1)
XM_017454431.1	-5.35628	0.0432116	hemoglobin subunit alpha-like (LOC108257035), transcript variant X1
XM_017482090.1	-5.26089	0.0174819	chromodomain helicase DNA binding protein 4 (chd4)
XM_017458011.1	-5.22577	0.0270672	uncharacterized LOC108258949 (LOC108258949)
XM_017452960.1	-5.18081	0.0453971	ribonuclease P protein subunit p25-like protein (LOC108256289), transcript variant X4
XM_017475638.1	-5.07446	0.0190324	tetratricopeptide repeat domain 27 (ttc27)
XM_017458928.1	-5.01509	0.0148708	GTP-binding protein 2-like (LOC108259413), transcript variant X8
XM_017451705.1	-4.80309	0.0181835	ankyrin repeat and LEM domain containing 2 (ankle2)
XM_017468233.1	-4.23325	0.0217601	uridine-cytidine kinase 2 (uck2)
XM_017485450.1	-4.22258	0.00190438	potassium voltage-gated channel subfamily J member 11 (kcnj11)
XM_017477813.1	-4.22126	0.0474809	FtsJ homolog 3 (ftsj3)
XM_017490502.1	-4.13058	0.00653133	proteasome 26S subunit, non-ATPase 2 (psmd2), transcript variant X1
XM_017450965.1	-4.06255	0.000191086	aflatoxin B1 aldehyde reductase member 4-like (LOC108255199)
XM_017457469.1	-4.03595	0.00294113	NADH:ubiquinone oxidoreductase subunit AB1 (ndufab1)
XM_017453450.1	-4.02605	0.0307133	N-myristoyltransferase 2 (nmt2)
XM_017459421.1	-4.02293	0.0111595	forkhead box D1 (foxd1)
XM_017459374.1	-3.56516	0.00540786	RAN guanine nucleotide release factor (rangrf), transcript variant X1
XM_017477828.1	-3.42559	0.000233327	transmembrane protease, serine 9 (tmprss9)
XM_017450333.1	-3.35775	0.0307133	serine/arginine-rich splicing factor 6-like (LOC108254894)
XM_017460774.1	-3.32945	0.0372679	RuvB like AAA ATPase 2 (ruvbl2)
XM_017473160.1	-3.21545	0.00275221	transcriptional regulator Myc-B-like (LOC108268289)
XM_017477037.1	-3.03482	0.000160183	dr1-associated corepressor-like (LOC108270396)
XM_017456828.1	-2.93266	0.00313697	tetratricopeptide repeat protein 39A (LOC108258290)
XM_017461009.1	-2.88721	0.0278947	NSE2/MMS21 homolog, SMC5-SMC6 complex SUMO ligase (nsmce2), transcript variant X4
XM_017453120.1	-2.87884	0.00014358	VPS41, HOPS complex subunit (vps41)
XM_017476493.1	-2.8211	0.0128087	R-spondin 3 (rspo3)
XM_017468722.1	-2.82054	0.0011422	apoptosis regulator Bcl-2-like (LOC108265895), transcript variant X1
XM_017458713.1	-2.79739	0.00160916	apelin receptor B-like (LOC108259327)
XM_017455774.1	-2.79287	0.0395508	phosphoribosyl pyrophosphate amidotransferase (ppat), transcript variant X2
XM_017470367.1	-2.78089	0.013776	uncharacterized LOC108266707 (LOC108266707)
XM_017491434.1	-2.76383	0.0409296	mediator complex subunit 29 (med29), transcript variant X2
XM_017460042.1	-2.73049	0.0304074	RAD51 paralog D (rad51d), transcript variant X3
XM_017454949.1	-2.70456	0.00175901	mitochondrial ribosomal protein L9 (mrpl9)
XM_017458484.1	-2.67802	0.0266123	uncharacterized LOC108259221 (LOC108259221)
XM_017482167.1	-2.65711	0.0354995	proteasome 26S subunit, non-ATPase 12 (psmd12)
XM_017469605.1	-2.58216	0.0110529	crystallin gamma S (crygs)
XM_017471247.1	-2.53537	0.00449756	THO complex 1 (thoc1)
XM_017476254.1	-2.50405	0.00593926	acireductone dioxygenase 1 (adi1), transcript variant X3
XM_017468721.1	-2.49385	0.0076876	tubulin beta-1 chain (LOC108265894)
XM_017474529.1	-2.48826	0.0238266	RIC3 acetylcholine receptor chaperone (ric3)
XM_017454804.1	-2.39345	0.00904136	probable acyl-CoA dehydrogenase 6 (LOC108257226)
XM_017473140.1	-2.38627	0.0430284	EBNA1 binding protein 2 (ebna1bp2)
XM_017472192.1	-2.37283	0.0343163	aspartyl-tRNA synthetase 2, mitochondrial (dars2)
XM_017475267.1	-2.36987	0.0465281	thymocyte selection associated family member 2 (themis2)
XM_017472322.1	-2.33686	0.0112107	RAN binding protein 9 (ranbp9)
XM_017476232.1	-2.325	0.0110358	OTU deubiquitinase, ubiquitin aldehyde binding 2 (otub2)
XM_017475891.1	-2.31521	0.0439659	T-cell lymphoma invasion and metastasis 2 (tiam2)
XM_017492169.1	-2.26703	0.0462482	cyclin G2 (ccng2), transcript variant X2
XM_017456779.1	-2.22466	0.0276915	toll-like receptor 1 (LOC108258270)
XM_017460224.1	-2.17151	0.0503906	transcription factor IIIA-like (LOC108260159), transcript variant X2
XM_017470262.1	-2.14783	0.0244172	tripartite motif-containing protein 35-like (LOC108266649)
XM_017456320.1	-2.13542	0.013073	CEBPZ opposite strand (cebpzos)
XM_017488504.1	-2.08259	0.0298829	NOP2/Sun RNA methyltransferase family member 5 (nsun5)
XM_017479493.1	-2.06159	0.0277644	phospholipid transfer protein (pltp)
XM_017484911.1	-2.05126	0.0465281	heat shock 70 kDa protein 4-like (LOC108274676)
XM_017488865.1	-2.03804	0.0118896	MORN repeat containing 3 (morn3)
XM_017487532.1	-2.00962	0.0305275	mimecan-like (LOC108276132)
XM_017454476.1	-1.98461	0.0201129	claudin-4-like (LOC108257069)
XM_017452710.1	-1.97572	0.0198866	TNF receptor associated protein 1 (trap1)
XM_017451677.1	-1.9502	0.00629356	RAN binding protein 1 (ranbp1)
XM_017490639.1	-1.9274	0.023716	amyloid beta precursor protein binding protein 2 (appbp2)
XM_017465358.1	-1.91602	0.0195207	uncharacterized LOC108264051 (LOC108264051)
XM_017468155.1	-1.91218	0.00653133	protein SET-like (LOC108265615)
XM_017477521.1	-1.90547	0.0300114	syntaxin 6 (stx6), transcript variant X1
XM_017465868.1	-1.87523	0.0355732	para-nitrobenzyl esterase-like (LOC108264393)
XM_017494406.1	-1.86454	0.0273826	nuclear factor erythroid 2-related factor 1-like (LOC108279857)
XM_017456231.1	-1.76446	0.0217663	transthyretin (ttr)
XM_017479350.1	-1.76075	0.0394579	cytoplasmic dynein 1 intermediate chain 2-like (LOC108271647), transcript variant X7
XM_017450976.1	1.70683	0.0462482	translocon-associated protein subunit alpha-like (LOC108255209)
XM_017456213.1	1.76933	0.0370881	heat shock protein 90 alpha family class B member 1 (hsp90ab1), transcript variant X2
XM_017481127.1	1.90784	0.00223883	S100 calcium binding protein A14 (s100a14)
XM_017458902.1	2.02147	0.0108297	calpain-2 catalytic subunit-like (LOC108259406)
XM_017472311.1	2.12021	0.0209719	eukaryotic initiation factor 4A-II (LOC108267852)
XM_017495706.1	2.16078	0.0271777	autophagy related 5 (atg5), transcript variant X5
XM_017454272.1	2.1711	0.0347728	fatty acid binding protein 3 (fabp3)
XM_017486631.1	2.26649	0.00650625	profilin-1-like (LOC108275705)
XM_017482056.1	2.28221	0.0133519	adenosylhomocysteinase (ahcy)
XM_017451811.1	2.30108	0.0271777	histone H1-like (LOC108255681)
XM_017466927.1	2.31079	0.00889035	selenoprotein Pa-like (LOC108264920)
XM_017491340.1	2.38061	0.0465281	FXYD domain-containing ion transport regulator 5-like (LOC108278146)
XM_017472797.1	2.47958	0.0385421	perilipin 2 (plin2)
XM_017454488.1	2.47985	0.0101879	collagen type I alpha 2 chain (col1a2)
XM_017467895.1	2.52313	0.0479729	breast cancer anti-estrogen resistance 3 (bcar3), transcript variant X2
XM_017481866.1	2.53593	0.0217351	atypical chemokine receptor 3 (ackr3)
XM_017464679.1	2.54154	0.00164092	glutathione S-transferase omega 1 (gsto1)
XM_017465566.1	2.58506	0.0119264	gigaxonin (gan)
XM_017485287.1	2.65984	0.00164092	type I phosphatidylinositol 4,5-bisphosphate 4-phosphatase-A-like (LOC108274853), transcript variant X1
XM_017482936.1	2.66238	0.0047293	reticulocalbin 3 (rcn3), transcript variant X1
XM_017477531.1	2.7492	0.0292949	cysteine rich secretory protein LCCL domain containing 2 (crispld2)
XM_017450777.1	2.75754	0.0162995	NGFI-A-binding protein 2-like (LOC108255101), transcript variant X3
XM_017490861.1	2.76381	0.00129334	periostin-like (LOC108277865), transcript variant X2
XM_017453425.1	2.78078	0.000323427	minichromosome maintenance domain containing 2 (mcmdc2)
XM_017474751.1	2.78353	0.0372679	secreted protein acidic and cysteine rich (sparc)
XM_017492164.1	2.78734	0.013833	cyclin I (ccni), transcript variant X1
XM_017482057.1	2.82523	0.00837652	thioredoxin-interacting protein-like (LOC108273074)
XM_017495687.1	2.88064	0.00203359	phosphatidylinositol 4-phosphate 5-kinase type-1 gamma-like (LOC108280566)
XM_017491066.1	2.89429	0.0011221	SUMO1 activating enzyme subunit 1 (sae1), transcript variant X2
XM_017464075.1	2.93516	0.00164092	MARCKS like 1 (marcksl1)
XM_017489825.1	2.93914	0.0486344	proline rich coiled-coil 1 (prrc1)
XM_017488691.1	2.96185	0.0434227	lysyl oxidase like 2 (loxl2), transcript variant X2
XM_017480079.1	2.99113	0.0129568	syndecan-4-like (LOC108272016)
XM_017492276.1	3.0749	0.00318363	phosphoglycerate kinase 1 (pgk1)
XM_017493603.1	3.16903	0.0439659	S-phase kinase-associated protein 2, E3 ubiquitin protein ligase (skp2)
XM_017491298.1	3.17143	0.0124344	tripartite motif-containing protein 16-like (LOC108278118)
XM_017466107.1	3.17938	0.0192567	anti-apoptotic protein NR13-like (LOC108264502), transcript variant X2
XM_017485570.1	3.26237	0.00476964	protein NipSnap homolog 3A-like (LOC108275030)
XM_017449966.1	3.274	0.0460034	transmembrane protein 43 (tmem43)
XM_017481487.1	3.29195	0.0153936	grancalcin-like (LOC108272774), transcript variant X1
XM_017487013.1	3.32572	0.0354995	uncharacterized LOC108275908 (LOC108275908)
XM_017492032.1	3.39585	0.00305882	stanniocalcin-2-like (LOC108278584)
XM_017492158.1	3.42249	0.0182962	TATA-box binding protein associated factor, RNA polymerase I subunit C (taf1c)
XM_017473362.1	3.42807	0.0148989	trichohyalin-like (LOC108268405)
XM_017474491.1	3.44991	0.0104663	tartrate-resistant acid phosphatase type 5-like (LOC108269014)
XM_017467825.1	3.46188	0.0312525	lysine-specific demethylase 5C-like (LOC108265475)
XM_017491210.1	3.47157	0.0214458	ETHE1, persulfide dioxygenase (ethe1)
XM_017490304.1	3.50876	0.017807	kunitz-type protease inhibitor 2-like (LOC108277494)
XM_017463817.1	3.51081	0.00593926	eukaryotic translation initiation factor 5 (eif5)
XM_017496253.1	3.53672	0.00247705	angiopoietin-related protein 4-like (LOC108280821)
XM_017481213.1	3.54383	0.0223445	septin-7 (LOC108272655), transcript variant X3
XM_017469628.1	3.57166	0.0362106	bone morphogenetic protein receptor type 2 (bmpr2)
XM_017480504.1	3.6386	9.71533e-07	keratin, type II cytoskeletal 5-like (LOC108272212)
XM_017450566.1	3.64077	0.00223039	coiled-coil domain-containing glutamate-rich protein 1-like (LOC108255007)
XM_017477458.1	3.7101	0.0439659	ectonucleotide pyrophosphatase/phosphodiesterase 2 (enpp2), transcript variant X2
XM_017454222.1	3.76308	0.00921283	F-box and leucine rich repeat protein 6 (fbxl6)
XM_017474934.1	3.78722	0.00449824	MAX dimerization protein 3 (mxd3)
XM_017457438.1	3.83465	0.0378235	integrin alpha-6-like (LOC108258655), transcript variant X1
XM_017454287.1	3.85167	0.00766144	family with sequence similarity 83 member H (fam83h)
XM_017486768.1	3.85756	0.0369837	filamin-A (LOC101154674)
XM_017490509.1	3.88511	2.52104e-05	WD repeat and SOCS box containing 1 (wsb1)
XM_017495493.1	3.9081	0.000418636	wntless Wnt ligand secretion mediator (wls)
XM_017496399.1	3.92368	0.0350682	purine nucleoside phosphorylase-like (LOC108280898)
XM_017489163.1	4.04721	0.0466731	endoplasmic reticulum aminopeptidase 1-like (LOC108276965), transcript variant X1
XM_017471365.1	4.08858	6.0497e-07	laminin subunit gamma-2-like (LOC108267337)
XM_017464078.1	4.09218	0.0225368	hexokinase 1 (hk1)
XM_017479535.1	4.09544	0.00724287	lysine demethylase 4A (kdm4a)
XM_017478289.1	4.1233	0.0395508	basigin (Ok blood group) (bsg)
XM_017474532.1	4.13707	0.0238266	fructose-bisphosphate aldolase B (LOC108269036)
XM_017468384.1	4.16388	0.00237318	coproporphyrinogen oxidase (cpox)
XM_017457661.1	4.17251	0.00353094	tripartite motif-containing protein 35-like (LOC108258768), transcript variant X2
XM_017477987.1	4.17578	0.0351367	cytochrome c oxidase subunit 6B1 (LOC108270924)
XM_017456233.1	4.31385	0.000298596	desmocollin-2-like (LOC108258010)
XM_017488599.1	4.32145	0.0465281	gamma-glutamyl carboxylase (ggcx)
XM_017474204.1	4.32768	0.000689186	thymosin beta 15B (tmsb15b)
XM_017487054.1	4.33834	0.00061168	SCAN domain-containing protein 3-like (LOC108275920)
XM_017467506.1	4.37734	0.000649613	integrin subunit beta 4 (itgb4)
XM_017450282.1	4.38661	0.0363172	bifunctional endoribonuclease and deubiquitinase ZC3H12A-like (LOC108254877)
XM_017483183.1	4.40386	0.000902547	capping actin protein, gelsolin like (capg)
XM_017489715.1	4.47498	0.0198866	gamma-glutamyltranspeptidase 1-like (LOC108277203)
XM_017491350.1	4.47698	0.0426353	zinc finger CCCH-type containing 4 (zc3h4)
XM_017487825.1	4.47715	2.23973e-05	enolase 1 (eno1), transcript variant X1
XM_017487089.1	4.48342	0.0443402	LIM domain and actin-binding protein 1-like (LOC108275931), transcript variant X3
XM_017474238.1	4.56296	0.0328925	fucosyltransferase 11 (fut11)
XM_017479817.1	4.56494	0.0306525	prostacyclin synthase-like (LOC108271893)
XM_017496387.1	4.58092	0.00177898	CD59 glycoprotein-like (LOC108280891), transcript variant X1
XM_017452288.1	4.6808	0.00151575	anthrax toxin receptor 2 (antxr2)
XM_017467724.1	4.6851	0.000675289	family with sequence similarity 101 member A (fam101a)
XM_017463654.1	4.69311	0.00247705	epithelial cell adhesion molecule-like (LOC108263149)
XM_017467098.1	4.70159	4.59898e-06	procollagen-lysine,2-oxoglutarate 5-dioxygenase 1 (plod1)
XM_017485192.1	4.70644	0.0111326	carnitine O-acetyltransferase-like (LOC108274804)
XM_017453516.1	4.72987	0.0182962	STEAP4 metalloreductase (steap4)
XM_017486153.1	4.74351	0.0465281	peptidase domain containing associated with muscle regeneration 1 (pamr1)
XM_017472614.1	4.7868	0.0195207	protein phosphatase 1 regulatory subunit 15B-like (LOC108267993)
XM_017474935.1	4.80836	0.000880892	PRELI domain containing 1 (prelid1)
XM_017471313.1	4.84284	0.000392547	laminin subunit alpha 3 (lama3)
XM_017468986.1	4.8703	0.000914032	peptidylprolyl isomerase C (ppic)
XM_017480296.1	4.90041	0.00540786	gelsolin-like (LOC108272108)
XM_017468474.1	4.90888	4.77134e-06	EF-hand domain family member D2 (efhd2)
XM_017453478.1	4.9642	2.28028e-05	proline-rich nuclear receptor coactivator 1-like (LOC108256521)
XM_017450365.1	4.96478	0.0354995	TIMP metallopeptidase inhibitor 4 (timp4)
XM_017467874.1	5.03447	0.00237318	apolipoprotein Eb-like (LOC108265499)
XM_017480362.1	5.04117	0.00176363	phosphoglucomutase 1 (pgm1)
XM_017450857.1	5.06103	0.000812964	basic helix-loop-helix family member e40 (bhlhe40)
XM_017450487.1	5.09939	0.016873	EF-hand and coiled-coil domain containing 1 (efcc1)
XM_017454313.1	5.12292	0.0174819	transcription elongation factor B subunit 3 (tceb3)
XM_017485439.1	5.148	0.000270613	glucose-6-phosphate isomerase-like (LOC108274969)
XM_017486975.1	5.18766	0.0369837	retinoic acid receptor gamma (rarg)
XM_017466150.1	5.18809	4.98526e-06	pyruvate kinase PKM (LOC108264538), transcript variant X1
XM_017477863.1	5.20509	0.000804725	sphingosine 1-phosphate receptor 4-like (LOC108270882)
XM_017471528.1	5.21723	0.000233327	glycogen phosphorylase, muscle form-like (LOC108267457)
XM_017460044.1	5.2434	0.0217601	transcription factor AP-1-like (LOC108260086)
XM_017473280.1	5.26153	0.0378235	zyxin (zyx)
XM_017461659.1	5.3337	0.0328925	heterogeneous nuclear ribonucleoprotein C-like (LOC108260929)
XM_017472900.1	5.34752	6.44575e-08	induced myeloid leukemia cell differentiation protein Mcl-1-like (LOC108268142)
XM_017472416.1	5.34914	0.0162995	actin-related protein 2-A-like (LOC108267909)
XM_017469817.1	5.34988	0.0353426	uncharacterized LOC108266464 (LOC108266464)
XM_017455558.1	5.35371	0.0460034	centromere protein J-like (LOC108257642)
XM_017489665.1	5.37161	0.0273826	ring finger protein 208 (rnf208)
XM_017485902.1	5.41921	0.021987	ATPase copper transporting alpha (atp7a)
XM_017456063.1	5.42446	0.0277423	leukocyte elastase inhibitor-like (LOC108257915)
XM_017478855.1	5.46711	0.0113173	alpha-parvin (LOC108271331)
XM_017457176.1	5.50408	0.0363885	proteasome subunit beta type-7-like (LOC108258499)
XM_017475092.1	5.53788	0.007591	transforming growth factor beta induced (tgfbi)
XM_017480978.1	5.57219	0.00687345	myosin-9-like (LOC108272530)
XM_017489705.1	5.58761	0.0246914	peptidylglycine alpha-amidating monooxygenase (pam)
XM_017466924.1	5.64253	0.0465281	aspartate beta-hydroxylase domain containing 2 (asphd2), transcript variant X3
XM_017467985.1	5.69083	0.0343163	cold shock domain containing E1 (csde1)
XM_017467204.1	5.79876	0.029455	glycogenin-1 (glyg)
XM_017458424.1	5.87766	0.0430284	periplakin (ppl)
XM_017466807.1	5.94623	0.000110553	matrix metalloproteinase 9 (mmp9), transcript variant X1
XM_017488553.1	6.07549	0.0329574	carbonic anhydrase 9-like (LOC108276715)
XM_017458453.1	6.13552	0.000214463	B-cadherin-like (LOC108259210)
XM_017492595.1	6.13989	8.9505e-06	SH3 domain-containing kinase-binding protein 1-like (LOC108278895), transcript variant X1
XM_017476889.1	6.14764	0.0268459	acyl-CoA synthetase short-chain family member 1 (acss1)
XM_017489767.1	6.17537	0.000252839	ETS proto-oncogene 2, transcription factor (ets2)
XM_017480990.1	6.18289	0.00476964	glutamic acid-rich protein-like (LOC108272534)
XM_017455698.1	6.219	0.0113173	collagen alpha-1(XII) chain-like (LOC108257731), transcript variant X3
XM_017451375.1	6.31856	0.000480259	BOLA class I histocompatibility antigen, alpha chain BL3-7-like (LOC108255434)
XM_017455882.1	6.32607	0.0104663	E3 ubiquitin-protein ligase TRIM11-like (LOC108257812)
XM_017479852.1	6.35143	0.00444924	tumor protein p63 (tp63), transcript variant X2
XM_017457567.1	6.37777	0.00961015	general transcription factor IIIC subunit 1 (gtf3c1), transcript variant X1
XM_017493157.1	6.45065	0.0128087	torsin-1A-like (LOC108279154), transcript variant X3
XM_017466438.1	6.45128	0.0315945	CD151 antigen-like (LOC108264681), transcript variant X1
XM_017455604.1	6.4919	0.0354995	kunitz-type protease inhibitor 1-like (LOC108257674)
XM_017464962.1	6.66313	0.00175688	uncharacterized LOC108263802 (LOC108263802)
XM_017488115.1	6.70056	0.00731545	ras-related C3 botulinum toxin substrate 2 (LOC108276437)
XM_017463613.1	6.79315	0.0238266	RING finger protein 122-like (LOC108263124), transcript variant X1
XM_017470709.1	6.87246	0.0174945	EGF like domain multiple 6 (egfl6), transcript variant X1
XM_017454681.1	6.88736	0.0101879	forkhead box protein H1-like (LOC108257168)
XM_017453920.1	7.10978	0.0101879	cytochrome c oxidase subunit 4 isoform 1, mitochondrial-like (LOC108256745), transcript variant X2
XM_017487238.1	7.12322	0.00865958	ephrin type-B receptor 4-like (LOC108276001)
XM_017480627.1	7.14566	0.00957469	N-terminal asparagine amidase (ntan1), transcript variant X1
XM_017457032.1	7.21789	0.00129334	adhesion G protein-coupled receptor E2-like (LOC108258422)
XM_017472325.1	7.21862	0.0223445	protocadherin 7 (pcdh7)
XM_017476623.1	7.25329	0.000120502	tyrosine-protein kinase Lck-like (LOC108270195)
XM_017492199.1	7.25582	0.00061168	programmed cell death 1 ligand 1-like (LOC108278705), transcript variant X2
XM_017452196.1	7.26664	0.0109586	aquaporin-3-like (LOC108255873)
XM_017480736.1	7.27815	0.00121139	phosphofructokinase, platelet (pfkp)
XM_017464927.1	7.33257	0.0372272	coronin 2A (coro2a)
XM_017474015.1	7.37675	0.0497013	uncharacterized protein KIAA1211-like (LOC108268806), transcript variant X4
XM_017473721.1	7.56734	8.05768e-06	calpain-8-like (LOC108268628)
XM_017484559.1	7.57515	3.50435e-10	lactate dehydrogenase A4 (ldha)
XM_017482063.1	7.66232	0.0198866	carcinoembryonic antigen-related cell adhesion molecule 1-like (LOC108273079)
XM_017480928.1	7.71699	0.0142671	family with sequence similarity 234 member B (fam234b)
XM_017480115.1	7.77245	3.5492e-08	solute carrier family 2, facilitated glucose transporter member 1-like (LOC108272033)
XM_017463822.1	7.84221	0.000323427	collagen alpha-1(XVII) chain-like (LOC108263226)
XM_017493225.1	7.89718	0.0157054	cingulin-like protein 1 (LOC108279186)
XM_017486680.1	7.90242	0.000270613	complement factor H-like (LOC108275743), transcript variant X2
XM_017452761.1	7.9718	0.00216098	inhibitor of nuclear factor kappa-B kinase subunit alpha-like (LOC108256175), transcript variant X2
XM_017496391.1	7.98526	0.0438443	sialidase-4-like (LOC108280893)
XM_017459601.1	8.05738	0.0212382	myelin protein zero-like protein 2 (LOC108259864), transcript variant X2
XM_017450264.1	8.27569	0.0333924	uncharacterized LOC108254870 (LOC108254870)
XM_017454754.1	8.36053	0.005978	PBX homeobox 4 (pbx4)
XM_017482144.1	8.44073	0.018123	SMAD specific E3 ubiquitin protein ligase 2 (smurf2)
XM_017468385.1	8.59354	0.00131959	transmembrane gamma-carboxyglutamic acid protein 1-like (LOC108265743)
XM_017488088.1	8.65328	0.0202709	tumor necrosis factor receptor superfamily member 5-like (LOC108276426)
XM_017483195.1	8.68392	4.97245e-05	zinc finger CCHC-type containing 4 (zcchc4)
XM_017461865.1	8.82991	0.000301567	cofilin-2-like (LOC108261049)
XM_017467772.1	8.8338	1.25428e-05	uncharacterized LOC108265448 (LOC108265448)
XM_017460612.1	8.84325	0.00516813	zinc finger protein 32-like (LOC108260368), transcript variant X1
XM_017477155.1	8.89488	4.77134e-06	prolyl 4-hydroxylase subunit alpha-1-like (LOC108270445)
XM_017464083.1	8.952	0.0112107	cystatin-like (LOC108263371)
XM_017483782.1	9.14277	1.1095e-06	solute carrier family 16 member 3 (slc16a3)
XM_017466779.1	9.27044	0.0217663	poly(U)-specific endoribonuclease-C-like (LOC108264851)
XM_017457867.1	9.34948	0.0465281	SH3 and PX domains 2A (sh3pxd2a), transcript variant X5
XM_017461278.1	9.3668	0.0368587	alpha kinase 1 (alpk1)
XM_017454757.1	9.40524	6.61025e-06	protein NDRG1-like (LOC108257201)
XM_017456252.1	9.47077	0.0195207	fermitin family member 1 (fermt1)
XM_017458025.1	9.53083	4.71711e-05	insulin receptor substrate 2-like (LOC108258957)
XM_017458020.1	9.71507	0.0238426	cell surface A33 antigen-like (LOC108258953)
XM_017476096.1	9.76711	5.6295e-09	14-3-3 protein beta/alpha-like (LOC108269934)
XM_017463888.1	9.81128	0.000242827	leucine-rich repeat LGI family member 2-like (LOC108263253)
XM_017476006.1	9.92396	0.000107495	gap junction beta-3 protein-like (LOC108269888)
XM_017480921.1	9.98971	0.0271777	NCK adaptor protein 1 (nck1), transcript variant X8
XM_017479761.1	10.1535	0.00117504	plakophilin 1 (pkp1)
XM_017487699.1	10.2256	0.0209837	round spermatid basic protein 1-like (LOC108276210), transcript variant X1
XM_017481783.1	10.381	0.0451475	arf-GAP with dual PH domain-containing protein 1-like (LOC108272920), transcript variant X2
XM_017465575.1	10.5431	0.000598428	ATM interactor (atmin)
XM_017454346.1	10.5894	0.00406546	keratin, type I cytoskeletal 50 kDa-like (LOC108256992), transcript variant X2
XM_017459060.1	10.7313	0.00294113	keratin, type I cytoskeletal 19-like (LOC108259507)
XM_017492308.1	10.8485	0.0372679	protein tyrosine phosphatase, non-receptor type 13 (ptpn13), transcript variant X5
XM_017451708.1	11.1805	0.0397974	ring finger and CHY zinc finger domain containing 1 (rchy1)
XM_017479027.1	11.3556	9.12378e-05	adrenomedullin (adm), transcript variant X2
XM_017469586.1	11.4347	0.00446422	MORC family CW-type zinc finger protein 3-like (LOC108266383)
XM_017456232.1	11.4534	8.05488e-06	desmoglein-2-like (LOC108258009)
XM_017469573.1	11.9265	0.02525	serum deprivation response (sdpr)
XM_017476020.1	12.1947	0.037107	protein quaking-A (LOC108269894), transcript variant X2
XM_017477925.1	12.2325	0.0395414	ring finger and CCCH-type domains 1 (rc3h1)
XM_017470356.1	12.3843	4.97245e-05	gamma-aminobutyric acid receptor-associated protein-like 1 (LOC108266696), transcript variant X1
XM_017477736.1	12.4349	0.00931016	arrestin domain containing 2 (arrdc2), transcript variant X1
XM_017465184.1	12.5357	0.0415342	uncharacterized LOC108263951 (LOC108263951)
XM_017466945.1	12.5923	0.017807	growth arrest and DNA damage-inducible protein GADD45 gamma-like (LOC108264936)
XM_017460650.1	12.8519	0.0113173	neutrophil cytosolic factor 1 (ncf1)
XM_017476286.1	12.8675	3.36617e-07	prepronociceptin-like (LOC108270041)
XM_017481714.1	12.9664	0.0116644	uncharacterized LOC108272889 (LOC108272889)
XM_017451699.1	13.0722	0.0439659	BOLA class I histocompatibility antigen, alpha chain BL3-6-like (LOC108255610)
XM_017466516.1	13.2257	0.00916961	P2Y purinoceptor 2-like (LOC108264725), transcript variant X1
XM_017451974.1	13.2459	0.0197521	AN1-type zinc finger protein 5-like (LOC108255775)
XM_017476258.1	13.2698	0.0023964	egl-9 family hypoxia inducible factor 3 (egln3), transcript variant X2
XM_017458119.1	13.869	0.000964332	cystathionine-beta-synthase (cbs)
XM_017466115.1	13.9357	3.36716e-07	chromosome 4 open reading frame, human C15orf48 (c4h15orf48)
XM_017453342.1	13.9403	9.58731e-06	glycogen synthase 1 (gys1)
XM_017484287.1	14.1697	0.000227702	centrosomal protein 55 (cep55), transcript variant X2
XM_017489877.1	14.2206	0.0439659	erythrocyte band 7 integral membrane protein-like (LOC108277281)
XM_017489598.1	14.2608	0.0012777	uncharacterized LOC108277153 (LOC108277153), transcript variant X1
XM_017473267.1	14.3906	1.19775e-05	E3 ubiquitin-protein ligase RNF182-like (LOC108268348)
XM_017475822.1	14.424	2.40371e-05	NFKB inhibitor alpha (nfkbia)
XM_017485669.1	14.5576	0.0113782	plakophilin-3-like (LOC108275089)
XM_017471084.1	14.6653	0.0314896	uncharacterized LOC108267120 (LOC108267120)
XM_017475161.1	14.6657	0.0198866	sestrin-3-like (LOC108269341)
XM_017477811.1	14.8722	0.0336382	uncharacterized LOC108270847 (LOC108270847)
XM_017494379.1	14.9566	0.00262737	6-phosphofructo-2-kinase/fructose-2,6-biphosphatase 3 (pfkfb3)
XM_017483934.1	15.0538	0.0307133	angiotensin I converting enzyme (ace)
XM_017470525.1	15.1361	0.000602416	ATP-dependent 6-phosphofructokinase, liver type-like (LOC108266791)
XM_017493578.1	15.1873	0.00875861	migration and invasion enhancer 1 (mien1), transcript variant X2
XM_017484286.1	15.3117	0.000120287	centrosomal protein 55 (cep55), transcript variant X1
XM_017489026.1	15.3402	0.000643729	collagenase 3-like (LOC108276915)
XM_017475839.1	15.3558	0.0129568	cell cycle control protein 50B-like (LOC108269804)
XM_017476282.1	15.5017	0.00057084	zinc finger protein 395-like (LOC108270040)
XM_017464418.1	15.605	3.5492e-08	uncharacterized LOC108263525 (LOC108263525)
XM_017482987.1	15.6375	0.0434227	mitogen-activated protein kinase 7 (mapk7)
XM_017495560.1	15.9016	0.0477403	sickle tail protein homolog (LOC108280519), transcript variant X3
XM_017466663.1	15.9449	0.0261421	protein-L-isoaspartate (D-aspartate) O-methyltransferase domain containing 1 (pcmtd1)
XM_017495401.1	16.0015	0.0300114	hydroxy-delta-5-steroid dehydrogenase, 3 beta- and steroid delta-isomerase 7 (hsd3b7), transcript variant X2
XM_017485107.1	16.0362	0.0479913	ankyrin repeat and sterile alpha motif domain containing 1B (anks1b), transcript variant X1
XM_017463356.1	16.0902	0.0223445	uncharacterized protein KIAA1522 homolog (LOC108262993)
XM_017490121.1	16.7089	0.0329326	dual specificity phosphatase 14 (dusp14), transcript variant X1
XM_017475240.1	16.7407	0.0291677	rho-related GTP-binding protein RhoG-like (LOC108269394)
XM_017477658.1	17.3535	0.0430284	integrin subunit beta 6 (itgb6), transcript variant X4
XM_017475309.1	17.5863	0.000115217	lectin, galactoside binding soluble 3 (lgals3)
XM_017451876.1	17.783	1.22212e-05	zinc metalloproteinase-disintegrin-like crotastatin (LOC108255713)
XM_017464696.1	17.9064	0.0439659	DNA damage-inducible transcript 4 protein-like (LOC108263660)
XM_017481901.1	17.962	6.89638e-07	forkhead box protein K2-like (LOC108272985)
XM_017462091.1	18.2922	0.0314896	nuclear protein 1, transcriptional regulator (nupr1), transcript variant X2
XM_017470652.1	18.8683	0.0101637	tissue factor pathway inhibitor-like (LOC108266850), transcript variant X1
XM_017485858.1	18.9841	0.0292949	Ras association domain family member 7 (rassf7), transcript variant X1
XM_017487082.1	19.2902	0.0305095	pleckstrin homology and RhoGEF domain containing G5 (plekhg5), transcript variant X6
XM_017452231.1	19.5831	0.0370881	kinase suppressor of ras 2 (ksr2)
XM_017473389.1	19.603	2.93163e-05	calpain-1 catalytic subunit-like (LOC108268402)
XM_017453572.1	19.6369	0.0136742	septin 12 (sept12)
XM_017454568.1	19.6406	0.00959716	uncharacterized LOC108257116 (LOC108257116), transcript variant X5
XM_017479222.1	20.1333	0.0314896	potassium voltage-gated channel subfamily A member 10-like (LOC108271567)
XM_017462918.1	20.1491	0.0192567	leukocyte elastase inhibitor-like (LOC108262475)
XM_017475784.1	20.5564	3.50435e-10	endoplasmic reticulum oxidoreductase 1 alpha (ero1a)
XM_017487443.1	20.6516	9.09537e-06	keratin, type II cytoskeletal 8-like (LOC108276093)
XM_017466625.1	20.7139	0.0276915	purinergic receptor P2Y1 (p2ry1)
XM_017489716.1	20.7892	0.0285107	gamma-glutamyltransferase 5-like (LOC108277204)
XM_017469816.1	21.2639	0.0396412	carcinoembryonic antigen-related cell adhesion molecule 5-like (LOC108266461)
XM_017457603.1	21.413	0.00445475	breast cancer anti-estrogen resistance protein 3-like (LOC108258737), transcript variant X3
XM_017494601.1	22.5162	0.0307665	microfibril-associated glycoprotein 4-like (LOC108279935)
XM_017477708.1	22.653	7.70834e-10	keratin, type I cytoskeletal 50 kDa-like (LOC108270790)
XM_017477467.1	22.7835	0.000812964	CUB domain-containing protein 1-like (LOC108270638)
XM_017456814.1	22.9298	0.0302543	anosmin 1 (anos1)
XM_017452754.1	23.0849	0.0111326	myotubularin related protein 11 (mtmr11), transcript variant X2
XM_017481714.1	23.3369	0.0116644	uncharacterized LOC108272889 (LOC108272889)
XM_017488451.1	23.658	0.0223445	rab11 family-interacting protein 1-like (LOC108276639)
XM_017492629.1	23.7702	3.5492e-08	leucine-rich repeat neuronal protein 4-like (LOC108278898)
XM_017496618.1	24.1273	0.018123	formin-like protein 20 (LOC108281074)
XM_017452533.1	24.2604	0.0135303	torsin family 2 member A (tor2a)
XM_017486109.1	24.729	0.0245724	regulator of G-protein signaling 14-like (LOC108275341)
XM_017492542.1	24.7534	0.0426353	formin-like protein 1 (LOC108278868)
XM_017488246.1	25.0765	0.00275287	swelling dependent chloride channel (icln), transcript variant X1
XM_017484394.1	25.1563	0.0047293	protein phosphatase 1 regulatory subunit 3C (ppp1r3c)
XM_017477694.1	25.2146	0.0342393	coiled-coil domain containing 50 (ccdc50), transcript variant X1
XM_017495631.1	25.9143	0.0462482	proline rich and Gla domain 2 (prrg2)
XM_017456068.1	26.2076	0.0277669	leukocyte elastase inhibitor-like (LOC108257918)
XM_017464672.1	26.2843	0.0472353	NACHT, LRR and PYD domains-containing protein 3-like (LOC108263642)
XM_017457876.1	26.7942	0.0158452	zinc finger protein 654 (znf654)
XM_017472035.1	27.8063	0.00171308	nectin-4-like (LOC108267696)
XM_017488152.1	28.0783	0.0436071	GRB2-related adaptor protein 2 (grap2)
XM_017482058.1	28.161	0.0011542	growth factor receptor-bound protein 10-like (LOC108273075)
XM_017462381.1	28.3558	0.0047293	leukocyte elastase inhibitor-like (LOC108261527)
XM_017451160.1	29.3198	0.037239	Wnt family member 7A (wnt7a)
XM_017449953.1	29.5754	0.0129568	ribosomal protein S6 kinase C1 (rps6kc1)
XM_017473950.1	30.1366	0.0192567	neuronal acetylcholine receptor subunit non-alpha-2-like (LOC108268778)
XM_017468160.1	30.9102	0.0380042	proprotein convertase subtilisin/kexin type 5 (pcsk5), transcript variant X3
XM_017479641.1	31.0793	0.0372679	forkhead box P1 (foxp1), transcript variant X10
XM_017487511.1	31.3986	0.00686648	neural cell adhesion molecule L1-like protein (LOC108276120)
XM_017456870.1	32.3075	0.025846	protocadherin-8-like (LOC108258318)
XM_017492492.1	32.9331	0.0438443	15-hydroxyprostaglandin dehydrogenase [NAD(+)]-like (LOC108278852)
XM_017493191.1	33.482	0.0085284	soluble lamin-associated protein of 75 kDa-like (LOC108279168)
XM_017481715.1	33.7073	0.00415119	uncharacterized LOC108272891 (LOC108272891)
XM_017471449.1	33.9415	5.25365e-05	nuclear receptor-binding protein 2-like (LOC108267406)
XM_017487958.1	34.2258	0.00838392	protein Wnt-7a-like (LOC108276349)
XM_017489460.1	37.6589	0.00835364	uncharacterized LOC108277089 (LOC108277089), transcript variant X5
XM_017468757.1	37.8117	0.0011221	transcription cofactor vestigial-like protein 4 (LOC108265912)
XM_017496108.1	39.6633	0.0195207	erythroferrone-like (LOC108280744), transcript variant X1
XM_017458130.1	40.8413	0.0141434	steroid sulfatase (microsomal), isozyme S (sts), transcript variant X2
XM_017494552.1	42.8418	0.000272069	differentially expressed in FDCP 6 homolog (LOC108279918)
XM_017492137.1	43.7907	0.0011221	ankyrin repeat domain-containing protein SOWAHA-like (LOC108278667)
XM_017452410.1	44.0396	0.0047293	arrestin domain-containing protein 1-like (LOC108255981)
XM_017474695.1	45.0891	0.0315424	regakine-1-like (LOC108269115)
XM_017487582.1	54.7958	0.00100798	diacylglycerol kinase beta-like (LOC108276149)
XM_017483988.1	56.1844	5.29194e-06	DNA damage inducible transcript 4 (ddit4)
XM_017471445.1	69.7647	0.0328322	thread biopolymer filament subunit gamma-like (LOC108267402)
XM_017458253.1	76.2189	0.000108636	JunB proto-oncogene, AP-1 transcription factor subunit (junb)
XM_017463385.1	96.9632	5.25365e-05	hydroxyprostaglandin dehydrogenase 15-(NAD) (hpgd)
XM_017454449.1	112.995	1.9953e-05	keratin, type I cytoskeletal 13-like (LOC108257049)
XM_017454447.1	113.466	2.52104e-05	keratin, type I cytoskeletal 50 kDa-like (LOC108257047)
XM_017456843.1	116.501	0.0460034	verrucotoxin subunit beta-like (LOC108258298)
XM_017466488.1	135.069	1.97617e-06	cytochrome P450 1A1 (LOC108264711)
XM_017456852.1	139.004	0.0121077	verrucotoxin subunit beta-like (LOC108258304)

## Sheet: Fishers
Data Sheet 1. Fisher's exact test between non-immunized control and rDnaK only week 1 skin samples
Tags	GO ID	GO Name	GO Category	FDR	TestSet Sequences
[OVER]	GO:0016051	carbohydrate biosynthetic process	BIOLOGICAL_PROCESS	1.91205e-07	XM_017487825.1;XM_017453342.1;XM_017480736.1;XM_017484559.1;XM_017476889.1;XM_017485439.1;XM_017480741.1;XM_017470525.1;XM_017464078.1;XM_017492276.1;XM_017466150.1;XM_017484395.1;XM_017484396.1;XM_017484394.1;XM_017474532.1;XM_017484560.1
[OVER]	GO:0006757	ATP generation from ADP	BIOLOGICAL_PROCESS	1.91205e-07	XM_017464078.1;XM_017487825.1;XM_017492276.1;XM_017466150.1;XM_017480736.1;XM_017484559.1;XM_017476889.1;XM_017474532.1;XM_017484560.1;XM_017485439.1;XM_017480741.1;XM_017470525.1
[OVER]	GO:0042866	pyruvate biosynthetic process	BIOLOGICAL_PROCESS	1.91205e-07	XM_017464078.1;XM_017487825.1;XM_017492276.1;XM_017466150.1;XM_017480736.1;XM_017484559.1;XM_017476889.1;XM_017474532.1;XM_017484560.1;XM_017485439.1;XM_017480741.1;XM_017470525.1
[OVER]	GO:0006165	nucleoside diphosphate phosphorylation	BIOLOGICAL_PROCESS	1.91205e-07	XM_017487825.1;XM_017480736.1;XM_017484559.1;XM_017476889.1;XM_017485439.1;XM_017480741.1;XM_017470525.1;XM_017464078.1;XM_017492276.1;XM_017466150.1;XM_017471932.1;XM_017474532.1;XM_017484560.1
[OVER]	GO:0046939	nucleotide phosphorylation	BIOLOGICAL_PROCESS	1.91205e-07	XM_017487825.1;XM_017480736.1;XM_017484559.1;XM_017476889.1;XM_017485439.1;XM_017480741.1;XM_017470525.1;XM_017464078.1;XM_017492276.1;XM_017466150.1;XM_017471932.1;XM_017474532.1;XM_017484560.1
[OVER]	GO:0006096	glycolytic process	BIOLOGICAL_PROCESS	1.91205e-07	XM_017464078.1;XM_017487825.1;XM_017492276.1;XM_017466150.1;XM_017480736.1;XM_017484559.1;XM_017476889.1;XM_017474532.1;XM_017484560.1;XM_017485439.1;XM_017480741.1;XM_017470525.1
[OVER]	GO:0016052	carbohydrate catabolic process	BIOLOGICAL_PROCESS	4.05849e-07	XM_017487825.1;XM_017480736.1;XM_017484559.1;XM_017476889.1;XM_017485439.1;XM_017480741.1;XM_017470525.1;XM_017464078.1;XM_017492276.1;XM_017466150.1;XM_017471528.1;XM_017474532.1;XM_017484560.1
[OVER]	GO:0046031	ADP metabolic process	BIOLOGICAL_PROCESS	4.32582e-07	XM_017464078.1;XM_017487825.1;XM_017492276.1;XM_017466150.1;XM_017480736.1;XM_017484559.1;XM_017476889.1;XM_017474532.1;XM_017484560.1;XM_017485439.1;XM_017480741.1;XM_017470525.1
[OVER]	GO:0046364	monosaccharide biosynthetic process	BIOLOGICAL_PROCESS	4.35362e-07	XM_017464078.1;XM_017487825.1;XM_017492276.1;XM_017466150.1;XM_017480736.1;XM_017484559.1;XM_017476889.1;XM_017474532.1;XM_017484560.1;XM_017485439.1;XM_017480741.1;XM_017470525.1
[OVER]	GO:0009132	nucleoside diphosphate metabolic process	BIOLOGICAL_PROCESS	4.35362e-07	XM_017487825.1;XM_017480736.1;XM_017484559.1;XM_017476889.1;XM_017485439.1;XM_017480741.1;XM_017470525.1;XM_017464078.1;XM_017492276.1;XM_017466150.1;XM_017471932.1;XM_017474532.1;XM_017484560.1
[OVER]	GO:0009135	purine nucleoside diphosphate metabolic process	BIOLOGICAL_PROCESS	4.35362e-07	XM_017464078.1;XM_017487825.1;XM_017492276.1;XM_017466150.1;XM_017480736.1;XM_017484559.1;XM_017476889.1;XM_017474532.1;XM_017484560.1;XM_017485439.1;XM_017480741.1;XM_017470525.1
[OVER]	GO:0009179	purine ribonucleoside diphosphate metabolic process	BIOLOGICAL_PROCESS	4.35362e-07	XM_017464078.1;XM_017487825.1;XM_017492276.1;XM_017466150.1;XM_017480736.1;XM_017484559.1;XM_017476889.1;XM_017474532.1;XM_017484560.1;XM_017485439.1;XM_017480741.1;XM_017470525.1
[OVER]	GO:0009185	ribonucleoside diphosphate metabolic process	BIOLOGICAL_PROCESS	4.35362e-07	XM_017464078.1;XM_017487825.1;XM_017492276.1;XM_017466150.1;XM_017480736.1;XM_017484559.1;XM_017476889.1;XM_017474532.1;XM_017484560.1;XM_017485439.1;XM_017480741.1;XM_017470525.1
[OVER]	GO:0019319	hexose biosynthetic process	BIOLOGICAL_PROCESS	4.35362e-07	XM_017464078.1;XM_017487825.1;XM_017492276.1;XM_017466150.1;XM_017480736.1;XM_017484559.1;XM_017476889.1;XM_017474532.1;XM_017484560.1;XM_017485439.1;XM_017480741.1;XM_017470525.1
[OVER]	GO:0006094	gluconeogenesis	BIOLOGICAL_PROCESS	4.35362e-07	XM_017464078.1;XM_017487825.1;XM_017492276.1;XM_017466150.1;XM_017480736.1;XM_017484559.1;XM_017476889.1;XM_017474532.1;XM_017484560.1;XM_017485439.1;XM_017480741.1;XM_017470525.1
[OVER]	GO:0055114	oxidation-reduction process	BIOLOGICAL_PROCESS	6.1261e-07	XM_017489705.1;XM_017476254.1;XM_017489706.1;XM_017456063.1;XM_017456064.1;XM_017489707.1;XM_017460650.1;XM_017475784.1;XM_017456068.1;XM_017479817.1;XM_017467098.1;XM_017457867.1;XM_017476258.1;XM_017484395.1;XM_017484396.1;XM_017463385.1;XM_017488691.1;XM_017484394.1;XM_017477155.1;XM_017477156.1;XM_017454804.1;XM_017477157.1;XM_017484560.1;XM_017453342.1;XM_017476096.1;XM_017484559.1;XM_017476…
[OVER]	GO:0009166	nucleotide catabolic process	BIOLOGICAL_PROCESS	6.21613e-07	XM_017464078.1;XM_017487825.1;XM_017492276.1;XM_017466150.1;XM_017480736.1;XM_017484559.1;XM_017476889.1;XM_017474532.1;XM_017484560.1;XM_017485439.1;XM_017480741.1;XM_017470525.1
[OVER]	GO:0009142	nucleoside triphosphate biosynthetic process	BIOLOGICAL_PROCESS	7.35382e-07	XM_017487825.1;XM_017480736.1;XM_017468233.1;XM_017484559.1;XM_017476889.1;XM_017485439.1;XM_017480741.1;XM_017470525.1;XM_017464078.1;XM_017492276.1;XM_017466150.1;XM_017471932.1;XM_017474532.1;XM_017484560.1
[OVER]	GO:1901292	nucleoside phosphate catabolic process	BIOLOGICAL_PROCESS	1.10003e-06	XM_017464078.1;XM_017487825.1;XM_017492276.1;XM_017466150.1;XM_017480736.1;XM_017484559.1;XM_017476889.1;XM_017474532.1;XM_017484560.1;XM_017485439.1;XM_017480741.1;XM_017470525.1
[OVER]	GO:0009201	ribonucleoside triphosphate biosynthetic process	BIOLOGICAL_PROCESS	2.35047e-06	XM_017487825.1;XM_017480736.1;XM_017468233.1;XM_017484559.1;XM_017476889.1;XM_017485439.1;XM_017480741.1;XM_017470525.1;XM_017464078.1;XM_017492276.1;XM_017466150.1;XM_017474532.1;XM_017484560.1
[OVER]	GO:0006754	ATP biosynthetic process	BIOLOGICAL_PROCESS	2.82574e-06	XM_017464078.1;XM_017487825.1;XM_017492276.1;XM_017466150.1;XM_017480736.1;XM_017484559.1;XM_017476889.1;XM_017474532.1;XM_017484560.1;XM_017485439.1;XM_017480741.1;XM_017470525.1
[OVER]	GO:0019363	pyridine nucleotide biosynthetic process	BIOLOGICAL_PROCESS	2.84743e-06	XM_017464078.1;XM_017487825.1;XM_017492276.1;XM_017466150.1;XM_017480736.1;XM_017484559.1;XM_017476889.1;XM_017474532.1;XM_017484560.1;XM_017485439.1;XM_017480741.1;XM_017470525.1
[OVER]	GO:0019359	nicotinamide nucleotide biosynthetic process	BIOLOGICAL_PROCESS	2.84743e-06	XM_017464078.1;XM_017487825.1;XM_017492276.1;XM_017466150.1;XM_017480736.1;XM_017484559.1;XM_017476889.1;XM_017474532.1;XM_017484560.1;XM_017485439.1;XM_017480741.1;XM_017470525.1
[OVER]	GO:0072525	pyridine-containing compound biosynthetic process	BIOLOGICAL_PROCESS	3.64722e-06	XM_017464078.1;XM_017487825.1;XM_017492276.1;XM_017466150.1;XM_017480736.1;XM_017484559.1;XM_017476889.1;XM_017474532.1;XM_017484560.1;XM_017485439.1;XM_017480741.1;XM_017470525.1
[OVER]	GO:0009206	purine ribonucleoside triphosphate biosynthetic process	BIOLOGICAL_PROCESS	4.2975e-06	XM_017464078.1;XM_017487825.1;XM_017492276.1;XM_017466150.1;XM_017480736.1;XM_017484559.1;XM_017476889.1;XM_017474532.1;XM_017484560.1;XM_017485439.1;XM_017480741.1;XM_017470525.1
[OVER]	GO:0009145	purine nucleoside triphosphate biosynthetic process	BIOLOGICAL_PROCESS	4.2975e-06	XM_017464078.1;XM_017487825.1;XM_017492276.1;XM_017466150.1;XM_017480736.1;XM_017484559.1;XM_017476889.1;XM_017474532.1;XM_017484560.1;XM_017485439.1;XM_017480741.1;XM_017470525.1
[OVER]	GO:0006006	glucose metabolic process	BIOLOGICAL_PROCESS	4.2975e-06	XM_017464078.1;XM_017487825.1;XM_017492276.1;XM_017466150.1;XM_017480736.1;XM_017484559.1;XM_017476889.1;XM_017474532.1;XM_017484560.1;XM_017485439.1;XM_017480741.1;XM_017470525.1
[OVER]	GO:0019318	hexose metabolic process	BIOLOGICAL_PROCESS	8.9418e-06	XM_017487825.1;XM_017480736.1;XM_017484559.1;XM_017476889.1;XM_017485439.1;XM_017494379.1;XM_017480741.1;XM_017470525.1;XM_017464078.1;XM_017492276.1;XM_017466150.1;XM_017494382.1;XM_017494381.1;XM_017474532.1;XM_017484560.1
[OVER]	GO:0006090	pyruvate metabolic process	BIOLOGICAL_PROCESS	8.9418e-06	XM_017464078.1;XM_017487825.1;XM_017492276.1;XM_017466150.1;XM_017480736.1;XM_017484559.1;XM_017476889.1;XM_017474532.1;XM_017484560.1;XM_017485439.1;XM_017480741.1;XM_017470525.1
[OVER]	GO:0009156	ribonucleoside monophosphate biosynthetic process	BIOLOGICAL_PROCESS	1.08335e-05	XM_017455774.1;XM_017487825.1;XM_017480736.1;XM_017468233.1;XM_017484559.1;XM_017476889.1;XM_017485439.1;XM_017480741.1;XM_017470525.1;XM_017464078.1;XM_017492276.1;XM_017466150.1;XM_017474532.1;XM_017484560.1
[OVER]	GO:0006091	generation of precursor metabolites and energy	BIOLOGICAL_PROCESS	1.08335e-05	XM_017487825.1;XM_017453342.1;XM_017480736.1;XM_017484559.1;XM_017476889.1;XM_017453920.1;XM_017485439.1;XM_017480741.1;XM_017470525.1;XM_017464078.1;XM_017492276.1;XM_017466150.1;XM_017471528.1;XM_017484395.1;XM_017484396.1;XM_017484394.1;XM_017474532.1;XM_017484560.1
[OVER]	GO:0005882	intermediate filament	CELLULAR_COMPONENT	1.25858e-05	XM_017454346.1;XM_017480504.1;XM_017477708.1;XM_017454287.1;XM_017454449.1;XM_017471446.1;XM_017471445.1;XM_017454447.1;XM_017459060.1;XM_017487443.1
[OVER]	GO:0005996	monosaccharide metabolic process	BIOLOGICAL_PROCESS	1.25858e-05	XM_017487825.1;XM_017480736.1;XM_017484559.1;XM_017476889.1;XM_017485439.1;XM_017494379.1;XM_017480741.1;XM_017470525.1;XM_017464078.1;XM_017492276.1;XM_017466150.1;XM_017494382.1;XM_017494381.1;XM_017474532.1;XM_017484560.1
[OVER]	GO:0009124	nucleoside monophosphate biosynthetic process	BIOLOGICAL_PROCESS	1.36071e-05	XM_017455774.1;XM_017487825.1;XM_017480736.1;XM_017468233.1;XM_017484559.1;XM_017476889.1;XM_017485439.1;XM_017480741.1;XM_017470525.1;XM_017464078.1;XM_017492276.1;XM_017466150.1;XM_017474532.1;XM_017484560.1
[OVER]	GO:0034404	nucleobase-containing small molecule biosynthetic process	BIOLOGICAL_PROCESS	1.41826e-05	XM_017487825.1;XM_017480736.1;XM_017468233.1;XM_017484559.1;XM_017476889.1;XM_017485439.1;XM_017480741.1;XM_017470525.1;XM_017464078.1;XM_017492276.1;XM_017466150.1;XM_017474532.1;XM_017484560.1
[OVER]	GO:0009127	purine nucleoside monophosphate biosynthetic process	BIOLOGICAL_PROCESS	1.519e-05	XM_017455774.1;XM_017487825.1;XM_017480736.1;XM_017484559.1;XM_017476889.1;XM_017485439.1;XM_017480741.1;XM_017470525.1;XM_017464078.1;XM_017492276.1;XM_017466150.1;XM_017474532.1;XM_017484560.1
[OVER]	GO:0009168	purine ribonucleoside monophosphate biosynthetic process	BIOLOGICAL_PROCESS	1.519e-05	XM_017455774.1;XM_017487825.1;XM_017480736.1;XM_017484559.1;XM_017476889.1;XM_017485439.1;XM_017480741.1;XM_017470525.1;XM_017464078.1;XM_017492276.1;XM_017466150.1;XM_017474532.1;XM_017484560.1
[OVER]	GO:0045111	intermediate filament cytoskeleton	CELLULAR_COMPONENT	1.519e-05	XM_017454346.1;XM_017480504.1;XM_017477708.1;XM_017454287.1;XM_017454449.1;XM_017471446.1;XM_017471445.1;XM_017454447.1;XM_017459060.1;XM_017487443.1
[OVER]	GO:0019362	pyridine nucleotide metabolic process	BIOLOGICAL_PROCESS	2.18928e-05	XM_017487825.1;XM_017480736.1;XM_017484559.1;XM_017476889.1;XM_017485439.1;XM_017480741.1;XM_017470525.1;XM_017464078.1;XM_017492276.1;XM_017466150.1;XM_017496399.1;XM_017487582.1;XM_017474532.1;XM_017484560.1
[OVER]	GO:0072524	pyridine-containing compound metabolic process	BIOLOGICAL_PROCESS	2.86225e-05	XM_017487825.1;XM_017480736.1;XM_017484559.1;XM_017476889.1;XM_017485439.1;XM_017480741.1;XM_017470525.1;XM_017464078.1;XM_017492276.1;XM_017466150.1;XM_017496399.1;XM_017487582.1;XM_017474532.1;XM_017484560.1
[OVER]	GO:0016491	oxidoreductase activity	MOLECULAR_FUNCTION	2.90057e-05	XM_017489705.1;XM_017476254.1;XM_017489706.1;XM_017456063.1;XM_017456064.1;XM_017489707.1;XM_017460650.1;XM_017475784.1;XM_017456068.1;XM_017479817.1;XM_017467098.1;XM_017457867.1;XM_017476258.1;XM_017463385.1;XM_017488691.1;XM_017477155.1;XM_017477156.1;XM_017454804.1;XM_017477157.1;XM_017484560.1;XM_017476096.1;XM_017484559.1;XM_017453920.1;XM_017466488.1;XM_017462918.1;XM_017492492.1;XM_017495…
[OVER]	GO:0046496	nicotinamide nucleotide metabolic process	BIOLOGICAL_PROCESS	3.93362e-05	XM_017464078.1;XM_017487825.1;XM_017492276.1;XM_017466150.1;XM_017480736.1;XM_017484559.1;XM_017476889.1;XM_017474532.1;XM_017484560.1;XM_017485439.1;XM_017480741.1;XM_017470525.1
[OVER]	GO:0072330	monocarboxylic acid biosynthetic process	BIOLOGICAL_PROCESS	4.18663e-05	XM_017487825.1;XM_017480736.1;XM_017484559.1;XM_017476889.1;XM_017479817.1;XM_017485439.1;XM_017480741.1;XM_017470525.1;XM_017464078.1;XM_017492276.1;XM_017466150.1;XM_017474532.1;XM_017484560.1;XM_017457469.1
[OVER]	GO:0009123	nucleoside monophosphate metabolic process	BIOLOGICAL_PROCESS	4.85691e-05	XM_017455774.1;XM_017487825.1;XM_017480736.1;XM_017468233.1;XM_017484559.1;XM_017476889.1;XM_017453920.1;XM_017485439.1;XM_017480741.1;XM_017470525.1;XM_017464078.1;XM_017492276.1;XM_017466150.1;XM_017471932.1;XM_017474532.1;XM_017484560.1
[OVER]	GO:0046034	ATP metabolic process	BIOLOGICAL_PROCESS	0.000104565	XM_017487825.1;XM_017480736.1;XM_017484559.1;XM_017476889.1;XM_017453920.1;XM_017485439.1;XM_017480741.1;XM_017470525.1;XM_017464078.1;XM_017492276.1;XM_017466150.1;XM_017474532.1;XM_017484560.1
[OVER]	GO:0006733	oxidoreduction coenzyme metabolic process	BIOLOGICAL_PROCESS	0.000123494	XM_017487825.1;XM_017480736.1;XM_017484559.1;XM_017476889.1;XM_017485439.1;XM_017480741.1;XM_017470525.1;XM_017464078.1;XM_017492276.1;XM_017466150.1;XM_017496399.1;XM_017487582.1;XM_017474532.1;XM_017484560.1
[OVER]	GO:0009161	ribonucleoside monophosphate metabolic process	BIOLOGICAL_PROCESS	0.000124028	XM_017455774.1;XM_017487825.1;XM_017480736.1;XM_017468233.1;XM_017484559.1;XM_017476889.1;XM_017453920.1;XM_017485439.1;XM_017480741.1;XM_017470525.1;XM_017464078.1;XM_017492276.1;XM_017466150.1;XM_017474532.1;XM_017484560.1
[OVER]	GO:0005975	carbohydrate metabolic process	BIOLOGICAL_PROCESS	0.000233542	XM_017487825.1;XM_017453342.1;XM_017480736.1;XM_017484559.1;XM_017476889.1;XM_017496391.1;XM_017485439.1;XM_017494379.1;XM_017480741.1;XM_017470525.1;XM_017496392.1;XM_017464078.1;XM_017492276.1;XM_017466150.1;XM_017480362.1;XM_017494382.1;XM_017471528.1;XM_017494381.1;XM_017484395.1;XM_017484396.1;XM_017484394.1;XM_017474532.1;XM_017484560.1
[OVER]	GO:0009126	purine nucleoside monophosphate metabolic process	BIOLOGICAL_PROCESS	0.000233542	XM_017455774.1;XM_017487825.1;XM_017480736.1;XM_017484559.1;XM_017476889.1;XM_017453920.1;XM_017485439.1;XM_017480741.1;XM_017470525.1;XM_017464078.1;XM_017492276.1;XM_017466150.1;XM_017474532.1;XM_017484560.1
[OVER]	GO:0009167	purine ribonucleoside monophosphate metabolic process	BIOLOGICAL_PROCESS	0.000233542	XM_017455774.1;XM_017487825.1;XM_017480736.1;XM_017484559.1;XM_017476889.1;XM_017453920.1;XM_017485439.1;XM_017480741.1;XM_017470525.1;XM_017464078.1;XM_017492276.1;XM_017466150.1;XM_017474532.1;XM_017484560.1
[OVER]	GO:0051186	cofactor metabolic process	BIOLOGICAL_PROCESS	0.00030871	XM_017487825.1;XM_017489716.1;XM_017480736.1;XM_017489715.1;XM_017464679.1;XM_017484559.1;XM_017476889.1;XM_017485439.1;XM_017480741.1;XM_017470525.1;XM_017464078.1;XM_017492276.1;XM_017466150.1;XM_017482056.1;XM_017466663.1;XM_017468384.1;XM_017496399.1;XM_017480129.1;XM_017487582.1;XM_017474532.1;XM_017484560.1
[OVER]	GO:0009141	nucleoside triphosphate metabolic process	BIOLOGICAL_PROCESS	0.000324831	XM_017487825.1;XM_017480736.1;XM_017468233.1;XM_017484559.1;XM_017476889.1;XM_017453920.1;XM_017485439.1;XM_017480741.1;XM_017470525.1;XM_017464078.1;XM_017492276.1;XM_017466150.1;XM_017471932.1;XM_017474532.1;XM_017484560.1
[OVER]	GO:0045861	negative regulation of proteolysis	BIOLOGICAL_PROCESS	0.000413252	XM_017456063.1;XM_017456064.1;XM_017455604.1;XM_017456068.1;XM_017462918.1;XM_017470652.1;XM_017462381.1;XM_017496387.1;XM_017456213.1;XM_017464083.1;XM_017456814.1;XM_017450365.1;XM_017490304.1
[OVER]	GO:0046394	carboxylic acid biosynthetic process	BIOLOGICAL_PROCESS	0.000515215	XM_017487825.1;XM_017476254.1;XM_017480736.1;XM_017458119.1;XM_017484559.1;XM_017476889.1;XM_017479817.1;XM_017485439.1;XM_017480741.1;XM_017470525.1;XM_017464078.1;XM_017492276.1;XM_017466150.1;XM_017474532.1;XM_017484560.1;XM_017457469.1
[OVER]	GO:0016053	organic acid biosynthetic process	BIOLOGICAL_PROCESS	0.000542892	XM_017487825.1;XM_017476254.1;XM_017480736.1;XM_017458119.1;XM_017484559.1;XM_017476889.1;XM_017479817.1;XM_017485439.1;XM_017480741.1;XM_017470525.1;XM_017464078.1;XM_017492276.1;XM_017466150.1;XM_017474532.1;XM_017484560.1;XM_017457469.1
[OVER]	GO:0015129	lactate transmembrane transporter activity	MOLECULAR_FUNCTION	0.000551354	XM_017483782.1;XM_017483784.1;XM_017483783.1;XM_017483785.1
[OVER]	GO:0015727	lactate transport	BIOLOGICAL_PROCESS	0.000551354	XM_017483782.1;XM_017483784.1;XM_017483783.1;XM_017483785.1
[OVER]	GO:0035873	lactate transmembrane transport	BIOLOGICAL_PROCESS	0.000551354	XM_017483782.1;XM_017483784.1;XM_017483783.1;XM_017483785.1
[OVER]	GO:0009260	ribonucleotide biosynthetic process	BIOLOGICAL_PROCESS	0.000849243	XM_017455774.1;XM_017487825.1;XM_017480736.1;XM_017468233.1;XM_017484559.1;XM_017476889.1;XM_017485439.1;XM_017480741.1;XM_017470525.1;XM_017464078.1;XM_017492276.1;XM_017466150.1;XM_017474532.1;XM_017484560.1
[OVER]	GO:0046390	ribose phosphate biosynthetic process	BIOLOGICAL_PROCESS	0.000849243	XM_017455774.1;XM_017487825.1;XM_017480736.1;XM_017468233.1;XM_017484559.1;XM_017476889.1;XM_017485439.1;XM_017480741.1;XM_017470525.1;XM_017464078.1;XM_017492276.1;XM_017466150.1;XM_017474532.1;XM_017484560.1
[OVER]	GO:0009199	ribonucleoside triphosphate metabolic process	BIOLOGICAL_PROCESS	0.000975364	XM_017487825.1;XM_017480736.1;XM_017468233.1;XM_017484559.1;XM_017476889.1;XM_017453920.1;XM_017485439.1;XM_017480741.1;XM_017470525.1;XM_017464078.1;XM_017492276.1;XM_017466150.1;XM_017474532.1;XM_017484560.1
[OVER]	GO:0006000	fructose metabolic process	BIOLOGICAL_PROCESS	0.00124647	XM_017464078.1;XM_017480736.1;XM_017494382.1;XM_017494381.1;XM_017474532.1;XM_017494379.1;XM_017480741.1;XM_017470525.1
[OVER]	GO:0019200	carbohydrate kinase activity	MOLECULAR_FUNCTION	0.00132772	XM_017464078.1;XM_017480736.1;XM_017494382.1;XM_017494381.1;XM_017494379.1;XM_017480741.1;XM_017470525.1
[OVER]	GO:0044262	cellular carbohydrate metabolic process	BIOLOGICAL_PROCESS	0.00132772	XM_017464078.1;XM_017453342.1;XM_017494382.1;XM_017471528.1;XM_017494381.1;XM_017484395.1;XM_017484396.1;XM_017484394.1;XM_017474532.1;XM_017485439.1;XM_017494379.1
[OVER]	GO:0009152	purine ribonucleotide biosynthetic process	BIOLOGICAL_PROCESS	0.00135813	XM_017455774.1;XM_017487825.1;XM_017480736.1;XM_017484559.1;XM_017476889.1;XM_017485439.1;XM_017480741.1;XM_017470525.1;XM_017464078.1;XM_017492276.1;XM_017466150.1;XM_017474532.1;XM_017484560.1
[OVER]	GO:0008443	phosphofructokinase activity	MOLECULAR_FUNCTION	0.00154826	XM_017480736.1;XM_017494382.1;XM_017494379.1;XM_017494381.1;XM_017480741.1;XM_017470525.1
[OVER]	GO:0034655	nucleobase-containing compound catabolic process	BIOLOGICAL_PROCESS	0.0016677	XM_017487825.1;XM_017480736.1;XM_017476020.1;XM_017484559.1;XM_017476889.1;XM_017485439.1;XM_017480741.1;XM_017470525.1;XM_017464078.1;XM_017492276.1;XM_017466150.1;XM_017482056.1;XM_017474532.1;XM_017484560.1
[OVER]	GO:0006013	mannose metabolic process	BIOLOGICAL_PROCESS	0.00169287	XM_017464078.1;XM_017480736.1;XM_017494382.1;XM_017494381.1;XM_017474532.1;XM_017494379.1;XM_017480741.1;XM_017470525.1
[OVER]	GO:0006164	purine nucleotide biosynthetic process	BIOLOGICAL_PROCESS	0.0018239	XM_017455774.1;XM_017487825.1;XM_017480736.1;XM_017484559.1;XM_017476889.1;XM_017485439.1;XM_017480741.1;XM_017470525.1;XM_017464078.1;XM_017492276.1;XM_017466150.1;XM_017474532.1;XM_017484560.1
[OVER]	GO:0032787	monocarboxylic acid metabolic process	BIOLOGICAL_PROCESS	0.00184981	XM_017487825.1;XM_017480736.1;XM_017484559.1;XM_017476889.1;XM_017479817.1;XM_017485439.1;XM_017480741.1;XM_017470525.1;XM_017464078.1;XM_017492276.1;XM_017466150.1;XM_017480627.1;XM_017463385.1;XM_017474532.1;XM_017484560.1;XM_017457469.1
[OVER]	GO:0005507	copper ion binding	MOLECULAR_FUNCTION	0.0018635	XM_017481127.1;XM_017485902.1;XM_017488691.1;XM_017489707.1;XM_017489705.1;XM_017489706.1
[OVER]	GO:0051188	cofactor biosynthetic process	BIOLOGICAL_PROCESS	0.00205797	XM_017487825.1;XM_017480736.1;XM_017484559.1;XM_017476889.1;XM_017485439.1;XM_017480741.1;XM_017470525.1;XM_017464078.1;XM_017492276.1;XM_017466150.1;XM_017468384.1;XM_017474532.1;XM_017484560.1
[OVER]	GO:0044042	glucan metabolic process	BIOLOGICAL_PROCESS	0.00205797	XM_017464078.1;XM_017453342.1;XM_017471528.1;XM_017484395.1;XM_017484396.1;XM_017484394.1;XM_017485439.1
[OVER]	GO:0006073	cellular glucan metabolic process	BIOLOGICAL_PROCESS	0.00205797	XM_017464078.1;XM_017453342.1;XM_017471528.1;XM_017484395.1;XM_017484396.1;XM_017484394.1;XM_017485439.1
[OVER]	GO:0009205	purine ribonucleoside triphosphate metabolic process	BIOLOGICAL_PROCESS	0.00210837	XM_017487825.1;XM_017480736.1;XM_017484559.1;XM_017476889.1;XM_017453920.1;XM_017485439.1;XM_017480741.1;XM_017470525.1;XM_017464078.1;XM_017492276.1;XM_017466150.1;XM_017474532.1;XM_017484560.1
[OVER]	GO:0072522	purine-containing compound biosynthetic process	BIOLOGICAL_PROCESS	0.00213198	XM_017455774.1;XM_017487825.1;XM_017480736.1;XM_017484559.1;XM_017476889.1;XM_017485439.1;XM_017480741.1;XM_017470525.1;XM_017464078.1;XM_017492276.1;XM_017466150.1;XM_017474532.1;XM_017484560.1
[OVER]	GO:0009144	purine nucleoside triphosphate metabolic process	BIOLOGICAL_PROCESS	0.00213198	XM_017487825.1;XM_017480736.1;XM_017484559.1;XM_017476889.1;XM_017453920.1;XM_017485439.1;XM_017480741.1;XM_017470525.1;XM_017464078.1;XM_017492276.1;XM_017466150.1;XM_017474532.1;XM_017484560.1
[OVER]	GO:0030414	peptidase inhibitor activity	MOLECULAR_FUNCTION	0.00222051	XM_017470652.1;XM_017462381.1;XM_017464083.1;XM_017456063.1;XM_017456064.1;XM_017456814.1;XM_017455604.1;XM_017450365.1;XM_017456068.1;XM_017462918.1;XM_017490304.1
[OVER]	GO:0030057	desmosome	CELLULAR_COMPONENT	0.00252213	XM_017485670.1;XM_017485671.1;XM_017485669.1;XM_017479761.1
[OVER]	GO:0009108	coenzyme biosynthetic process	BIOLOGICAL_PROCESS	0.00259831	XM_017464078.1;XM_017487825.1;XM_017492276.1;XM_017466150.1;XM_017480736.1;XM_017484559.1;XM_017476889.1;XM_017474532.1;XM_017484560.1;XM_017485439.1;XM_017480741.1;XM_017470525.1
[OVER]	GO:0046434	organophosphate catabolic process	BIOLOGICAL_PROCESS	0.00259831	XM_017487825.1;XM_017480736.1;XM_017477458.1;XM_017484559.1;XM_017476889.1;XM_017485439.1;XM_017480741.1;XM_017470525.1;XM_017464078.1;XM_017492276.1;XM_017466150.1;XM_017487582.1;XM_017474532.1;XM_017484560.1
[OVER]	GO:0006732	coenzyme metabolic process	BIOLOGICAL_PROCESS	0.00260184	XM_017487825.1;XM_017480736.1;XM_017484559.1;XM_017476889.1;XM_017485439.1;XM_017480741.1;XM_017470525.1;XM_017464078.1;XM_017492276.1;XM_017466150.1;XM_017482056.1;XM_017466663.1;XM_017496399.1;XM_017487582.1;XM_017474532.1;XM_017484560.1
[OVER]	GO:0044264	cellular polysaccharide metabolic process	BIOLOGICAL_PROCESS	0.00311194	XM_017464078.1;XM_017453342.1;XM_017471528.1;XM_017484395.1;XM_017484396.1;XM_017484394.1;XM_017485439.1
[OVER]	GO:0017144	drug metabolic process	BIOLOGICAL_PROCESS	0.00312654	XM_017487825.1;XM_017476254.1;XM_017480736.1;XM_017458119.1;XM_017484559.1;XM_017476889.1;XM_017453920.1;XM_017485439.1;XM_017480741.1;XM_017470525.1;XM_017464078.1;XM_017492276.1;XM_017466150.1;XM_017482056.1;XM_017466663.1;XM_017474491.1;XM_017496399.1;XM_017487582.1;XM_017474532.1;XM_017484560.1
[OVER]	GO:0010466	negative regulation of peptidase activity	BIOLOGICAL_PROCESS	0.00317854	XM_017470652.1;XM_017462381.1;XM_017464083.1;XM_017456063.1;XM_017456064.1;XM_017456814.1;XM_017455604.1;XM_017450365.1;XM_017456068.1;XM_017462918.1;XM_017490304.1
[OVER]	GO:1901361	organic cyclic compound catabolic process	BIOLOGICAL_PROCESS	0.00398596	XM_017487825.1;XM_017467874.1;XM_017480736.1;XM_017476020.1;XM_017484559.1;XM_017476889.1;XM_017485439.1;XM_017480741.1;XM_017470525.1;XM_017464078.1;XM_017492276.1;XM_017466150.1;XM_017482056.1;XM_017474532.1;XM_017484560.1
[OVER]	GO:0005976	polysaccharide metabolic process	BIOLOGICAL_PROCESS	0.00411894	XM_017464078.1;XM_017453342.1;XM_017471528.1;XM_017484395.1;XM_017484396.1;XM_017484394.1;XM_017485439.1
[OVER]	GO:0061134	peptidase regulator activity	MOLECULAR_FUNCTION	0.0041283	XM_017470652.1;XM_017462381.1;XM_017464083.1;XM_017456063.1;XM_017456064.1;XM_017456814.1;XM_017455604.1;XM_017450365.1;XM_017456068.1;XM_017462918.1;XM_017490304.1
[OVER]	GO:0052547	regulation of peptidase activity	BIOLOGICAL_PROCESS	0.00421277	XM_017470652.1;XM_017468722.1;XM_017462381.1;XM_017464083.1;XM_017456063.1;XM_017456064.1;XM_017456814.1;XM_017455604.1;XM_017450365.1;XM_017456068.1;XM_017462918.1;XM_017490304.1
[OVER]	GO:0004867	serine-type endopeptidase inhibitor activity	MOLECULAR_FUNCTION	0.00449146	XM_017470652.1;XM_017462381.1;XM_017456063.1;XM_017456064.1;XM_017455604.1;XM_017456068.1;XM_017462918.1;XM_017490304.1
[OVER]	GO:0051156	glucose 6-phosphate metabolic process	BIOLOGICAL_PROCESS	0.00449146	XM_017464078.1;XM_017474532.1;XM_017480736.1;XM_017485439.1;XM_017480741.1;XM_017470525.1
[OVER]	GO:0030162	regulation of proteolysis	BIOLOGICAL_PROCESS	0.00463282	XM_017468722.1;XM_017456063.1;XM_017456064.1;XM_017455604.1;XM_017456068.1;XM_017462918.1;XM_017470652.1;XM_017462381.1;XM_017496387.1;XM_017456213.1;XM_017464083.1;XM_017456814.1;XM_017450365.1;XM_017490304.1
[OVER]	GO:0005978	glycogen biosynthetic process	BIOLOGICAL_PROCESS	0.00463282	XM_017484395.1;XM_017484396.1;XM_017453342.1;XM_017484394.1
[OVER]	GO:0009250	glucan biosynthetic process	BIOLOGICAL_PROCESS	0.00463282	XM_017484395.1;XM_017484396.1;XM_017453342.1;XM_017484394.1
[OVER]	GO:0004866	endopeptidase inhibitor activity	MOLECULAR_FUNCTION	0.00479158	XM_017470652.1;XM_017462381.1;XM_017464083.1;XM_017456063.1;XM_017456064.1;XM_017455604.1;XM_017450365.1;XM_017456068.1;XM_017462918.1;XM_017490304.1
[OVER]	GO:0044283	small molecule biosynthetic process	BIOLOGICAL_PROCESS	0.00529431	XM_017487825.1;XM_017467874.1;XM_017476254.1;XM_017480736.1;XM_017458119.1;XM_017468233.1;XM_017484559.1;XM_017476889.1;XM_017479817.1;XM_017485439.1;XM_017480741.1;XM_017470525.1;XM_017464078.1;XM_017492276.1;XM_017466150.1;XM_017474532.1;XM_017484560.1;XM_017457469.1
[OVER]	GO:0016705	oxidoreductase activity, acting on paired donors, with incorporation or reduction of molecular oxygen	MOLECULAR_FUNCTION	0.00538912	XM_017466924.1;XM_017489705.1;XM_017467098.1;XM_017489706.1;XM_017476258.1;XM_017489707.1;XM_017477155.1;XM_017477156.1;XM_017479817.1;XM_017477157.1;XM_017466488.1
[OVER]	GO:0044270	cellular nitrogen compound catabolic process	BIOLOGICAL_PROCESS	0.00561112	XM_017487825.1;XM_017480736.1;XM_017476020.1;XM_017484559.1;XM_017476889.1;XM_017485439.1;XM_017480741.1;XM_017470525.1;XM_017464078.1;XM_017492276.1;XM_017466150.1;XM_017482056.1;XM_017474532.1;XM_017484560.1
[OVER]	GO:0031418	L-ascorbic acid binding	MOLECULAR_FUNCTION	0.00562457	XM_017476258.1;XM_017467098.1;XM_017477155.1;XM_017477156.1;XM_017477157.1
[OVER]	GO:0046700	heterocycle catabolic process	BIOLOGICAL_PROCESS	0.00566364	XM_017487825.1;XM_017480736.1;XM_017476020.1;XM_017484559.1;XM_017476889.1;XM_017485439.1;XM_017480741.1;XM_017470525.1;XM_017464078.1;XM_017492276.1;XM_017466150.1;XM_017482056.1;XM_017474532.1;XM_017484560.1
[OVER]	GO:0009165	nucleotide biosynthetic process	BIOLOGICAL_PROCESS	0.0057913	XM_017455774.1;XM_017487825.1;XM_017480736.1;XM_017468233.1;XM_017484559.1;XM_017476889.1;XM_017485439.1;XM_017480741.1;XM_017470525.1;XM_017464078.1;XM_017492276.1;XM_017466150.1;XM_017471932.1;XM_017474532.1;XM_017484560.1
[OVER]	GO:1901293	nucleoside phosphate biosynthetic process	BIOLOGICAL_PROCESS	0.00589261	XM_017455774.1;XM_017487825.1;XM_017480736.1;XM_017468233.1;XM_017484559.1;XM_017476889.1;XM_017485439.1;XM_017480741.1;XM_017470525.1;XM_017464078.1;XM_017492276.1;XM_017466150.1;XM_017471932.1;XM_017474532.1;XM_017484560.1
[OVER]	GO:0006979	response to oxidative stress	BIOLOGICAL_PROCESS	0.00591515	XM_017462381.1;XM_017456063.1;XM_017456064.1;XM_017475162.1;XM_017456068.1;XM_017475161.1;XM_017462918.1
[OVER]	GO:0061135	endopeptidase regulator activity	MOLECULAR_FUNCTION	0.00617576	XM_017470652.1;XM_017462381.1;XM_017464083.1;XM_017456063.1;XM_017456064.1;XM_017455604.1;XM_017450365.1;XM_017456068.1;XM_017462918.1;XM_017490304.1
[OVER]	GO:0010951	negative regulation of endopeptidase activity	BIOLOGICAL_PROCESS	0.00617576	XM_017470652.1;XM_017462381.1;XM_017464083.1;XM_017456063.1;XM_017456064.1;XM_017455604.1;XM_017450365.1;XM_017456068.1;XM_017462918.1;XM_017490304.1
[OVER]	GO:0052548	regulation of endopeptidase activity	BIOLOGICAL_PROCESS	0.00622393	XM_017470652.1;XM_017468722.1;XM_017462381.1;XM_017464083.1;XM_017456063.1;XM_017456064.1;XM_017455604.1;XM_017450365.1;XM_017456068.1;XM_017462918.1;XM_017490304.1
[OVER]	GO:1901618	organic hydroxy compound transmembrane transporter activity	MOLECULAR_FUNCTION	0.0067545	XM_017483782.1;XM_017452196.1;XM_017483784.1;XM_017483783.1;XM_017483785.1
[OVER]	GO:0019439	aromatic compound catabolic process	BIOLOGICAL_PROCESS	0.00720512	XM_017487825.1;XM_017480736.1;XM_017476020.1;XM_017484559.1;XM_017476889.1;XM_017485439.1;XM_017480741.1;XM_017470525.1;XM_017464078.1;XM_017492276.1;XM_017466150.1;XM_017482056.1;XM_017474532.1;XM_017484560.1
[OVER]	GO:0005581	collagen trimer	CELLULAR_COMPONENT	0.00797703	XM_017463824.1;XM_017454489.1;XM_017454488.1;XM_017463825.1;XM_017455698.1;XM_017467098.1;XM_017474752.1;XM_017453350.1;XM_017474751.1;XM_017475092.1;XM_017463822.1;XM_017463823.1
[OVER]	GO:0048029	monosaccharide binding	MOLECULAR_FUNCTION	0.00858191	XM_017464078.1;XM_017476258.1;XM_017467098.1;XM_017477155.1;XM_017477156.1;XM_017477157.1
[OVER]	GO:0009259	ribonucleotide metabolic process	BIOLOGICAL_PROCESS	0.00988185	XM_017455774.1;XM_017487825.1;XM_017480736.1;XM_017468233.1;XM_017484559.1;XM_017476889.1;XM_017453920.1;XM_017485439.1;XM_017480741.1;XM_017470525.1;XM_017464078.1;XM_017492276.1;XM_017466150.1;XM_017474532.1;XM_017484560.1
[OVER]	GO:0005576	extracellular region	CELLULAR_COMPONENT	0.0102938	XM_017454489.1;XM_017454488.1;XM_017467874.1;XM_017479027.1;XM_017456063.1;XM_017456064.1;XM_017477531.1;XM_017474695.1;XM_017456068.1;XM_017466807.1;XM_017470652.1;XM_017496387.1;XM_017496253.1;XM_017490861.1;XM_017456814.1;XM_017488691.1;XM_017471365.1;XM_017475092.1;XM_017479493.1;XM_017451160.1;XM_017462918.1;XM_017479495.1;XM_017492032.1;XM_017462381.1;XM_017474752.1;XM_017468385.1;XM_017456…
[OVER]	GO:0006804	obsolete peroxidase reaction	BIOLOGICAL_PROCESS	0.0102938	XM_017456064.1;XM_017462381.1;XM_017456068.1;XM_017456063.1;XM_017462918.1
[OVER]	GO:0004601	peroxidase activity	MOLECULAR_FUNCTION	0.0102938	XM_017456064.1;XM_017462381.1;XM_017456068.1;XM_017456063.1;XM_017462918.1
[OVER]	GO:0016715	oxidoreductase activity, acting on paired donors, with incorporation or reduction of molecular oxygen, reduced ascorbate as one donor, and incorporation of one atom of oxygen	MOLECULAR_FUNCTION	0.0105422	XM_017489705.1;XM_017489706.1;XM_017489707.1
[OVER]	GO:0072521	purine-containing compound metabolic process	BIOLOGICAL_PROCESS	0.0111308	XM_017455774.1;XM_017487825.1;XM_017480736.1;XM_017484559.1;XM_017476889.1;XM_017453920.1;XM_017485439.1;XM_017480741.1;XM_017470525.1;XM_017480657.1;XM_017464078.1;XM_017492276.1;XM_017466150.1;XM_017482056.1;XM_017456231.1;XM_017496399.1;XM_017471932.1;XM_017474532.1;XM_017484560.1
[OVER]	GO:0102751	UDP-alpha-D-glucose:glucosyl-glycogenin alpha-D-glucosyltransferase activity	MOLECULAR_FUNCTION	0.0118809	XM_017467204.1;XM_017467280.1
[OVER]	GO:0002159	desmosome assembly	BIOLOGICAL_PROCESS	0.0118809	XM_017456233.1;XM_017456232.1
[OVER]	GO:0000920	septum digestion after cytokinesis	BIOLOGICAL_PROCESS	0.0118809	XM_017484286.1;XM_017484287.1
[OVER]	GO:0008466	glycogenin glucosyltransferase activity	MOLECULAR_FUNCTION	0.0118809	XM_017467204.1;XM_017467280.1
[OVER]	GO:0033692	cellular polysaccharide biosynthetic process	BIOLOGICAL_PROCESS	0.0118809	XM_017484395.1;XM_017484396.1;XM_017453342.1;XM_017484394.1
[OVER]	GO:0045095	keratin filament	CELLULAR_COMPONENT	0.0140839	XM_017454287.1;XM_017480504.1;XM_017487443.1
[OVER]	GO:0043062	extracellular structure organization	BIOLOGICAL_PROCESS	0.0141424	XM_017467874.1;XM_017470709.1;XM_017490861.1;XM_017488691.1;XM_017471365.1;XM_017475092.1;XM_017466807.1
[OVER]	GO:0016684	oxidoreductase activity, acting on peroxide as acceptor	MOLECULAR_FUNCTION	0.0144794	XM_017456064.1;XM_017462381.1;XM_017456068.1;XM_017456063.1;XM_017462918.1
[OVER]	GO:0019693	ribose phosphate metabolic process	BIOLOGICAL_PROCESS	0.0153468	XM_017455774.1;XM_017487825.1;XM_017480736.1;XM_017468233.1;XM_017484559.1;XM_017476889.1;XM_017453920.1;XM_017485439.1;XM_017480741.1;XM_017470525.1;XM_017464078.1;XM_017492276.1;XM_017466150.1;XM_017474532.1;XM_017484560.1
[OVER]	GO:0019903	protein phosphatase binding	MOLECULAR_FUNCTION	0.0156597	XM_017484395.1;XM_017484396.1;XM_017451705.1;XM_017484394.1
[OVER]	GO:0009150	purine ribonucleotide metabolic process	BIOLOGICAL_PROCESS	0.0156597	XM_017455774.1;XM_017487825.1;XM_017480736.1;XM_017484559.1;XM_017476889.1;XM_017453920.1;XM_017485439.1;XM_017480741.1;XM_017470525.1;XM_017464078.1;XM_017492276.1;XM_017466150.1;XM_017474532.1;XM_017484560.1
[OVER]	GO:0005977	glycogen metabolic process	BIOLOGICAL_PROCESS	0.0171354	XM_017484395.1;XM_017484396.1;XM_017453342.1;XM_017484394.1;XM_017471528.1
[OVER]	GO:0000271	polysaccharide biosynthetic process	BIOLOGICAL_PROCESS	0.0179463	XM_017484395.1;XM_017484396.1;XM_017453342.1;XM_017484394.1
[OVER]	GO:0006112	energy reserve metabolic process	BIOLOGICAL_PROCESS	0.0204245	XM_017484395.1;XM_017484396.1;XM_017453342.1;XM_017484394.1;XM_017471528.1
[OVER]	GO:0019682	glyceraldehyde-3-phosphate metabolic process	BIOLOGICAL_PROCESS	0.0241482	XM_017474532.1;XM_017480736.1;XM_017485439.1;XM_017480741.1;XM_017470525.1
[OVER]	GO:0006098	pentose-phosphate shunt	BIOLOGICAL_PROCESS	0.0241482	XM_017474532.1;XM_017480736.1;XM_017485439.1;XM_017480741.1;XM_017470525.1
[OVER]	GO:0006163	purine nucleotide metabolic process	BIOLOGICAL_PROCESS	0.0246878	XM_017455774.1;XM_017487825.1;XM_017480736.1;XM_017484559.1;XM_017476889.1;XM_017453920.1;XM_017485439.1;XM_017480741.1;XM_017470525.1;XM_017464078.1;XM_017492276.1;XM_017466150.1;XM_017474532.1;XM_017484560.1
[OVER]	GO:0051213	dioxygenase activity	MOLECULAR_FUNCTION	0.0267176	XM_017466924.1;XM_017467098.1;XM_017476254.1;XM_017491210.1;XM_017477155.1;XM_017477156.1;XM_017477157.1
[OVER]	GO:0006534	cysteine metabolic process	BIOLOGICAL_PROCESS	0.029728	XM_017484559.1;XM_017482056.1;XM_017458119.1;XM_017484560.1
[OVER]	GO:1990050	phosphatidic acid transporter activity	MOLECULAR_FUNCTION	0.0308134	XM_017474935.1;XM_017474936.1
[OVER]	GO:0043217	myelin maintenance	BIOLOGICAL_PROCESS	0.0308134	XM_017454758.1;XM_017454757.1
[OVER]	GO:0032287	peripheral nervous system myelin maintenance	BIOLOGICAL_PROCESS	0.0308134	XM_017454758.1;XM_017454757.1
[OVER]	GO:0022610	biological adhesion	BIOLOGICAL_PROCESS	0.0309067	XM_017477658.1;XM_017485669.1;XM_017479761.1;XM_017458454.1;XM_017458453.1;XM_017472035.1;XM_017458457.1;XM_017463654.1;XM_017456233.1;XM_017472325.1;XM_017467506.1;XM_017478855.1;XM_017456232.1;XM_017490861.1;XM_017456870.1;XM_017485670.1;XM_017485671.1;XM_017471313.1;XM_017475092.1;XM_017493157.1;XM_017457438.1;XM_017459601.1
[OVER]	GO:0007155	cell adhesion	BIOLOGICAL_PROCESS	0.0309067	XM_017477658.1;XM_017485669.1;XM_017479761.1;XM_017458454.1;XM_017458453.1;XM_017472035.1;XM_017458457.1;XM_017463654.1;XM_017456233.1;XM_017472325.1;XM_017467506.1;XM_017478855.1;XM_017456232.1;XM_017490861.1;XM_017456870.1;XM_017485670.1;XM_017485671.1;XM_017471313.1;XM_017475092.1;XM_017493157.1;XM_017457438.1;XM_017459601.1
[OVER]	GO:0005506	iron ion binding	MOLECULAR_FUNCTION	0.0343774	XM_017454431.1;XM_017467098.1;XM_017476254.1;XM_017476258.1;XM_017477155.1;XM_017477156.1;XM_017479817.1;XM_017477157.1;XM_017466488.1
[OVER]	GO:0035251	UDP-glucosyltransferase activity	MOLECULAR_FUNCTION	0.0355574	XM_017467204.1;XM_017467280.1;XM_017453342.1
[OVER]	GO:0034637	cellular carbohydrate biosynthetic process	BIOLOGICAL_PROCESS	0.0358898	XM_017484395.1;XM_017484396.1;XM_017453342.1;XM_017484394.1
[OVER]	GO:0030198	extracellular matrix organization	BIOLOGICAL_PROCESS	0.0362489	XM_017490861.1;XM_017470709.1;XM_017488691.1;XM_017471365.1;XM_017475092.1;XM_017466807.1
[OVER]	GO:0051346	negative regulation of hydrolase activity	BIOLOGICAL_PROCESS	0.0387415	XM_017470652.1;XM_017462381.1;XM_017464083.1;XM_017456063.1;XM_017456064.1;XM_017456814.1;XM_017455604.1;XM_017450365.1;XM_017456068.1;XM_017462918.1;XM_017490304.1
[OVER]	GO:0019902	phosphatase binding	MOLECULAR_FUNCTION	0.0389722	XM_017484395.1;XM_017484396.1;XM_017451705.1;XM_017484394.1
[OVER]	GO:0016706	oxidoreductase activity, acting on paired donors, with incorporation or reduction of molecular oxygen, 2-oxoglutarate as one donor, and incorporation of one atom each of oxygen into both donors	MOLECULAR_FUNCTION	0.0389722	XM_017466924.1;XM_017467098.1;XM_017477155.1;XM_017477156.1;XM_017477157.1
[OVER]	GO:0018126	protein hydroxylation	BIOLOGICAL_PROCESS	0.0389722	XM_017466924.1;XM_017477155.1;XM_017477156.1;XM_017477157.1
[OVER]	GO:0000096	sulfur amino acid metabolic process	BIOLOGICAL_PROCESS	0.0445265	XM_017484559.1;XM_017482056.1;XM_017476254.1;XM_017458119.1;XM_017484560.1
[OVER]	GO:0032269	negative regulation of cellular protein metabolic process	BIOLOGICAL_PROCESS	0.0445265	XM_017456063.1;XM_017456064.1;XM_017454755.1;XM_017455604.1;XM_017456068.1;XM_017462918.1;XM_017470652.1;XM_017462381.1;XM_017496387.1;XM_017456213.1;XM_017464083.1;XM_017456814.1;XM_017450365.1;XM_017490121.1;XM_017490304.1
[OVER]	GO:0009117	nucleotide metabolic process	BIOLOGICAL_PROCESS	0.0470062	XM_017455774.1;XM_017487825.1;XM_017480736.1;XM_017468233.1;XM_017484559.1;XM_017476889.1;XM_017453920.1;XM_017485439.1;XM_017480741.1;XM_017470525.1;XM_017464078.1;XM_017492276.1;XM_017466150.1;XM_017496399.1;XM_017471932.1;XM_017487582.1;XM_017474532.1;XM_017484560.1
[OVER]	GO:0001158	enhancer sequence-specific DNA binding	MOLECULAR_FUNCTION	0.0473958	XM_017476285.1;XM_017476284.1;XM_017476282.1;XM_017476283.1
[OVER]	GO:0006753	nucleoside phosphate metabolic process	BIOLOGICAL_PROCESS	0.0475321	XM_017455774.1;XM_017487825.1;XM_017480736.1;XM_017468233.1;XM_017484559.1;XM_017476889.1;XM_017453920.1;XM_017485439.1;XM_017480741.1;XM_017470525.1;XM_017464078.1;XM_017492276.1;XM_017466150.1;XM_017496399.1;XM_017471932.1;XM_017487582.1;XM_017474532.1;XM_017484560.1
[OVER]	GO:0051248	negative regulation of protein metabolic process	BIOLOGICAL_PROCESS	0.0475321	XM_017456063.1;XM_017456064.1;XM_017454755.1;XM_017455604.1;XM_017456068.1;XM_017462918.1;XM_017470652.1;XM_017462381.1;XM_017496387.1;XM_017456213.1;XM_017464083.1;XM_017456814.1;XM_017450365.1;XM_017490121.1;XM_017490304.1
[OVER]	GO:0015850	organic hydroxy compound transport	BIOLOGICAL_PROCESS	0.0475321	XM_017483782.1;XM_017452196.1;XM_017467874.1;XM_017483784.1;XM_017483783.1;XM_017483785.1
[OVER]	GO:0016209	antioxidant activity	MOLECULAR_FUNCTION	0.0490163	XM_017456064.1;XM_017462381.1;XM_017456068.1;XM_017456063.1;XM_017462918.1
[OVER]	GO:0098869	cellular oxidant detoxification	BIOLOGICAL_PROCESS	0.0490163	XM_017456064.1;XM_017462381.1;XM_017456068.1;XM_017456063.1;XM_017462918.1

## Sheet: GSEA
Data Sheet 1. Gene set enrichment analysis between non-immunized control and rDnaK only week 1 skin samples
Tags	GO ID	GO Name	GO Category	FDR q-val	Core Enrichment Sequences
[TOP, DETAILS]	GO:0019842	vitamin binding	MOLECULAR_FUNCTION	0.103475	XM_017467098.1, XM_017471528.1, XM_017458119.1, XM_017476258.1, XM_017477155.1, XM_017477156.1, XM_017477157.1
[TOP, DETAILS]	GO:0005882	intermediate filament	CELLULAR_COMPONENT	0.0989806	XM_017454346.1, XM_017480504.1, XM_017477708.1, XM_017454287.1, XM_017471446.1, XM_017454449.1, XM_017454447.1, XM_017459060.1, XM_017487443.1
[TOP, DETAILS]	GO:0045111	intermediate filament cytoskeleton	CELLULAR_COMPONENT	0.0738378	XM_017454346.1, XM_017480504.1, XM_017477708.1, XM_017454287.1, XM_017471446.1, XM_017454449.1, XM_017454447.1, XM_017459060.1, XM_017487443.1
[TOP, DETAILS]	GO:0005996	monosaccharide metabolic process	BIOLOGICAL_PROCESS	0.163478	XM_017487825.1, XM_017492276.1, XM_017466150.1, XM_017480736.1, XM_017494382.1, XM_017494381.1, XM_017484559.1, XM_017484560.1, XM_017485439.1, XM_017494379.1, XM_017470525.1
[TOP, DETAILS]	GO:0019318	hexose metabolic process	BIOLOGICAL_PROCESS	0.135215	XM_017487825.1, XM_017492276.1, XM_017466150.1, XM_017480736.1, XM_017494382.1, XM_017494381.1, XM_017484559.1, XM_017484560.1, XM_017485439.1, XM_017494379.1, XM_017470525.1
[TOP, DETAILS]	GO:0016051	carbohydrate biosynthetic process	BIOLOGICAL_PROCESS	0.219018	XM_017487825.1, XM_017492276.1, XM_017466150.1, XM_017453342.1, XM_017480736.1, XM_017484559.1, XM_017484396.1, XM_017484394.1, XM_017484560.1, XM_017485439.1, XM_017470525.1
[TOP, DETAILS]	GO:0006091	generation of precursor metabolites and energy	BIOLOGICAL_PROCESS	0.199912	XM_017487825.1, XM_017492276.1, XM_017466150.1, XM_017453342.1, XM_017480736.1, XM_017471528.1, XM_017484559.1, XM_017484396.1, XM_017484394.1, XM_017484560.1, XM_017485439.1, XM_017470525.1
[TOP, DETAILS]	GO:0031418	L-ascorbic acid binding	MOLECULAR_FUNCTION	0.193706	XM_017467098.1, XM_017476258.1, XM_017477155.1, XM_017477156.1, XM_017477157.1
[TOP, DETAILS]	GO:0043177	organic acid binding	MOLECULAR_FUNCTION	0.185588	XM_017467098.1, XM_017476258.1, XM_017477155.1, XM_017477156.1, XM_017477157.1
[TOP, DETAILS]	GO:0051188	cofactor biosynthetic process	BIOLOGICAL_PROCESS	0.167951	XM_017487825.1, XM_017492276.1, XM_017466150.1, XM_017468384.1, XM_017480736.1, XM_017484559.1, XM_017484560.1, XM_017485439.1, XM_017470525.1
[TOP, DETAILS]	GO:0031406	carboxylic acid binding	MOLECULAR_FUNCTION	0.165066	XM_017467098.1, XM_017476258.1, XM_017477155.1, XM_017477156.1, XM_017477157.1
[TOP, DETAILS]	GO:0030258	lipid modification	BIOLOGICAL_PROCESS	0.154529	XM_017467874.1, XM_017485287.1, XM_017495689.1, XM_017495687.1
[TOP, DETAILS]	GO:0015711	organic anion transport	BIOLOGICAL_PROCESS	0.152803	XM_017467874.1, XM_017483782.1, XM_017474935.1, XM_017483784.1, XM_017474936.1, XM_017483783.1, XM_017483785.1
[TOP, DETAILS]	GO:0016052	carbohydrate catabolic process	BIOLOGICAL_PROCESS	0.16067	XM_017487825.1, XM_017492276.1, XM_017466150.1, XM_017480736.1, XM_017471528.1, XM_017484559.1, XM_017484560.1, XM_017485439.1, XM_017470525.1
[TOP, DETAILS]	GO:0004222	metalloendopeptidase activity	MOLECULAR_FUNCTION	0.17276	XM_017451876.1, XM_017489026.1, XM_017466807.1
[TOP, DETAILS]	GO:0034329	cell junction assembly	BIOLOGICAL_PROCESS	0.165697	XM_017456233.1, XM_017467506.1, XM_017456232.1
[TOP, DETAILS]	GO:0016853	isomerase activity	MOLECULAR_FUNCTION	0.181977	XM_017468986.1, XM_017480362.1, XM_017463385.1, XM_017475784.1, XM_017485439.1
[TOP, DETAILS]	GO:0034330	cell junction organization	BIOLOGICAL_PROCESS	0.175413	XM_017456233.1, XM_017467506.1, XM_017456232.1
[TOP, DETAILS]	GO:0009409	response to cold	BIOLOGICAL_PROCESS	0.170447	XM_017484559.1, XM_017484560.1
[TOP, DETAILS]	GO:0030902	hindbrain development	BIOLOGICAL_PROCESS	0.187738	XM_017484287.1, XM_017484286.1, XM_017454755.1
[TOP, DETAILS]	GO:0021782	glial cell development	BIOLOGICAL_PROCESS	0.187906	XM_017454758.1, XM_017454757.1
[TOP, DETAILS]	GO:0042552	myelination	BIOLOGICAL_PROCESS	0.237561	XM_017454758.1, XM_017454757.1
[TOP, DETAILS]	GO:0008366	axon ensheathment	BIOLOGICAL_PROCESS	0.242616	XM_017454758.1, XM_017454757.1
[TOP, DETAILS]	GO:0055113	epiboly involved in gastrulation with mouth forming second	BIOLOGICAL_PROCESS	0.24163	XM_017456233.1, XM_017486631.1, XM_017456232.1, XM_017463654.1
[TOP, DETAILS]	GO:0072525	pyridine-containing compound biosynthetic process	BIOLOGICAL_PROCESS	0.23346	XM_017487825.1, XM_017492276.1, XM_017466150.1, XM_017480736.1, XM_017484559.1, XM_017484560.1, XM_017485439.1, XM_017470525.1
[TOP, DETAILS]	GO:0022011	myelination in peripheral nervous system	BIOLOGICAL_PROCESS	0.232432	XM_017454758.1, XM_017454757.1
[TOP, DETAILS]	GO:0007422	peripheral nervous system development	BIOLOGICAL_PROCESS	0.223936	XM_017454758.1, XM_017454757.1
[TOP, DETAILS]	GO:0045576	mast cell activation	BIOLOGICAL_PROCESS	0.217971	XM_017454758.1, XM_017454757.1
[TOP, DETAILS]	GO:0007009	plasma membrane organization	BIOLOGICAL_PROCESS	0.211637	XM_017454758.1, XM_017454757.1
[TOP, DETAILS]	GO:0014037	Schwann cell differentiation	BIOLOGICAL_PROCESS	0.211976	XM_017454758.1, XM_017454757.1
[TOP, DETAILS]	GO:0046031	ADP metabolic process	BIOLOGICAL_PROCESS	0.219292	XM_017487825.1, XM_017492276.1, XM_017466150.1, XM_017480736.1, XM_017484559.1, XM_017484560.1, XM_017485439.1, XM_017470525.1
[TOP, DETAILS]	GO:0032292	peripheral nervous system axon ensheathment	BIOLOGICAL_PROCESS	0.21468	XM_017454758.1, XM_017454757.1
[TOP, DETAILS]	GO:0046364	monosaccharide biosynthetic process	BIOLOGICAL_PROCESS	0.211226	XM_017487825.1, XM_017492276.1, XM_017466150.1, XM_017480736.1, XM_017484559.1, XM_017484560.1, XM_017485439.1, XM_017470525.1
[TOP, DETAILS]	GO:0006733	oxidoreduction coenzyme metabolic process	BIOLOGICAL_PROCESS	0.206478	XM_017487825.1, XM_017492276.1, XM_017466150.1, XM_017480736.1, XM_017484559.1, XM_017487582.1, XM_017484560.1, XM_017485439.1, XM_017470525.1
[TOP, DETAILS]	GO:0019359	nicotinamide nucleotide biosynthetic process	BIOLOGICAL_PROCESS	0.205336	XM_017487825.1, XM_017492276.1, XM_017466150.1, XM_017480736.1, XM_017484559.1, XM_017484560.1, XM_017485439.1, XM_017470525.1
[TOP, DETAILS]	GO:0014044	Schwann cell development	BIOLOGICAL_PROCESS	0.207289	XM_017454758.1, XM_017454757.1
[TOP, DETAILS]	GO:0001702	gastrulation with mouth forming second	BIOLOGICAL_PROCESS	0.204777	XM_017456233.1, XM_017486631.1, XM_017456232.1, XM_017463654.1
[TOP, DETAILS]	GO:0002252	immune effector process	BIOLOGICAL_PROCESS	0.204089	XM_017496387.1, XM_017488115.1, XM_017464962.1, XM_017466807.1
[TOP, DETAILS]	GO:0008234	cysteine-type peptidase activity	MOLECULAR_FUNCTION	0.199901	XM_017473545.1, XM_017473721.1, XM_017473389.1
[TOP, DETAILS]	GO:0009179	purine ribonucleoside diphosphate metabolic process	BIOLOGICAL_PROCESS	0.197461	XM_017487825.1, XM_017492276.1, XM_017466150.1, XM_017480736.1, XM_017484559.1, XM_017484560.1, XM_017485439.1, XM_017470525.1
[TOP, DETAILS]	GO:0004197	cysteine-type endopeptidase activity	MOLECULAR_FUNCTION	0.192669	XM_017473545.1, XM_017473721.1, XM_017473389.1
[TOP, DETAILS]	GO:0002274	myeloid leukocyte activation	BIOLOGICAL_PROCESS	0.194803	XM_017454758.1, XM_017454757.1
[TOP, DETAILS]	GO:0006094	gluconeogenesis	BIOLOGICAL_PROCESS	0.190842	XM_017487825.1, XM_017492276.1, XM_017466150.1, XM_017480736.1, XM_017484559.1, XM_017484560.1, XM_017485439.1, XM_017470525.1
[TOP, DETAILS]	GO:0015850	organic hydroxy compound transport	BIOLOGICAL_PROCESS	0.187103	XM_017452196.1, XM_017467874.1, XM_017483782.1, XM_017483784.1, XM_017483783.1, XM_017483785.1
[TOP, DETAILS]	GO:0030496	midbody	CELLULAR_COMPONENT	0.186143	XM_017484287.1, XM_017484286.1, XM_017452288.1
[TOP, DETAILS]	GO:0046434	organophosphate catabolic process	BIOLOGICAL_PROCESS	0.18419	XM_017487825.1, XM_017492276.1, XM_017466150.1, XM_017480736.1, XM_017484559.1, XM_017487582.1, XM_017484560.1, XM_017485439.1, XM_017470525.1
[TOP, DETAILS]	GO:0007272	ensheathment of neurons	BIOLOGICAL_PROCESS	0.181027	XM_017454758.1, XM_017454757.1
[TOP, DETAILS]	GO:1901292	nucleoside phosphate catabolic process	BIOLOGICAL_PROCESS	0.177277	XM_017487825.1, XM_017492276.1, XM_017466150.1, XM_017480736.1, XM_017484559.1, XM_017484560.1, XM_017485439.1, XM_017470525.1
[TOP, DETAILS]	GO:0050662	coenzyme binding	MOLECULAR_FUNCTION	0.173783	XM_017467098.1, XM_017471528.1, XM_017458119.1, XM_017476258.1, XM_017477155.1, XM_017477156.1, XM_017477157.1
[TOP, DETAILS]	GO:0019362	pyridine nucleotide metabolic process	BIOLOGICAL_PROCESS	0.17112	XM_017487825.1, XM_017492276.1, XM_017466150.1, XM_017480736.1, XM_017484559.1, XM_017487582.1, XM_017484560.1, XM_017485439.1, XM_017470525.1
[TOP, DETAILS]	GO:0006096	glycolytic process	BIOLOGICAL_PROCESS	0.169019	XM_017487825.1, XM_017492276.1, XM_017466150.1, XM_017480736.1, XM_017484559.1, XM_017484560.1, XM_017485439.1, XM_017470525.1
[TOP, DETAILS]	GO:0018208	peptidyl-proline modification	BIOLOGICAL_PROCESS	0.16602	XM_017468986.1, XM_017477155.1, XM_017477156.1, XM_017477157.1
[TOP, DETAILS]	GO:0009166	nucleotide catabolic process	BIOLOGICAL_PROCESS	0.163672	XM_017487825.1, XM_017492276.1, XM_017466150.1, XM_017480736.1, XM_017484559.1, XM_017484560.1, XM_017485439.1, XM_017470525.1
[TOP, DETAILS]	GO:0000287	magnesium ion binding	MOLECULAR_FUNCTION	0.162667	XM_017487825.1, XM_017466150.1, XM_017480362.1
[TOP, DETAILS]	GO:0006090	pyruvate metabolic process	BIOLOGICAL_PROCESS	0.159895	XM_017487825.1, XM_017492276.1, XM_017466150.1, XM_017480736.1, XM_017484559.1, XM_017484560.1, XM_017485439.1, XM_017470525.1
[TOP, DETAILS]	GO:0005319	lipid transporter activity	MOLECULAR_FUNCTION	0.161273	XM_017467874.1, XM_017474935.1, XM_017474936.1
[TOP, DETAILS]	GO:0006650	glycerophospholipid metabolic process	BIOLOGICAL_PROCESS	0.161533	XM_017485287.1, XM_017495689.1, XM_017495687.1
[TOP, DETAILS]	GO:0009206	purine ribonucleoside triphosphate biosynthetic process	BIOLOGICAL_PROCESS	0.159149	XM_017487825.1, XM_017492276.1, XM_017466150.1, XM_017480736.1, XM_017484559.1, XM_017484560.1, XM_017485439.1, XM_017470525.1
[TOP, DETAILS]	GO:0046488	phosphatidylinositol metabolic process	BIOLOGICAL_PROCESS	0.156812	XM_017485287.1, XM_017495689.1, XM_017495687.1
[TOP, DETAILS]	GO:1904888	cranial skeletal system development	BIOLOGICAL_PROCESS	0.154812	XM_017468757.1, XM_017484287.1, XM_017484286.1, XM_017454755.1
[TOP, DETAILS]	GO:0009145	purine nucleoside triphosphate biosynthetic process	BIOLOGICAL_PROCESS	0.152859	XM_017487825.1, XM_017492276.1, XM_017466150.1, XM_017480736.1, XM_017484559.1, XM_017484560.1, XM_017485439.1, XM_017470525.1
[TOP, DETAILS]	GO:0072524	pyridine-containing compound metabolic process	BIOLOGICAL_PROCESS	0.155006	XM_017487825.1, XM_017492276.1, XM_017466150.1, XM_017480736.1, XM_017484559.1, XM_017487582.1, XM_017484560.1, XM_017485439.1, XM_017470525.1
[TOP, DETAILS]	GO:0046496	nicotinamide nucleotide metabolic process	BIOLOGICAL_PROCESS	0.154228	XM_017487825.1, XM_017492276.1, XM_017466150.1, XM_017480736.1, XM_017484559.1, XM_017484560.1, XM_017485439.1, XM_017470525.1
[TOP, DETAILS]	GO:0006006	glucose metabolic process	BIOLOGICAL_PROCESS	0.152119	XM_017487825.1, XM_017492276.1, XM_017466150.1, XM_017480736.1, XM_017484559.1, XM_017484560.1, XM_017485439.1, XM_017470525.1
[TOP, DETAILS]	GO:0009135	purine nucleoside diphosphate metabolic process	BIOLOGICAL_PROCESS	0.156753	XM_017487825.1, XM_017492276.1, XM_017466150.1, XM_017480736.1, XM_017484559.1, XM_017484560.1, XM_017485439.1, XM_017470525.1
[TOP, DETAILS]	GO:0044262	cellular carbohydrate metabolic process	BIOLOGICAL_PROCESS	0.156876	XM_017453342.1, XM_017494382.1, XM_017471528.1, XM_017494381.1, XM_017484396.1, XM_017484394.1, XM_017485439.1, XM_017494379.1
[TOP, DETAILS]	GO:0042866	pyruvate biosynthetic process	BIOLOGICAL_PROCESS	0.156429	XM_017487825.1, XM_017492276.1, XM_017466150.1, XM_017480736.1, XM_017484559.1, XM_017484560.1, XM_017485439.1, XM_017470525.1
[TOP, DETAILS]	GO:0009108	coenzyme biosynthetic process	BIOLOGICAL_PROCESS	0.15746	XM_017487825.1, XM_017492276.1, XM_017466150.1, XM_017480736.1, XM_017484559.1, XM_017484560.1, XM_017485439.1, XM_017470525.1
[TOP, DETAILS]	GO:0006869	lipid transport	BIOLOGICAL_PROCESS	0.155726	XM_017467874.1, XM_017474935.1, XM_017474936.1
[TOP, DETAILS]	GO:0019319	hexose biosynthetic process	BIOLOGICAL_PROCESS	0.153879	XM_017487825.1, XM_017492276.1, XM_017466150.1, XM_017480736.1, XM_017484559.1, XM_017484560.1, XM_017485439.1, XM_017470525.1
[TOP, DETAILS]	GO:0061695	transferase complex, transferring phosphorus-containing groups	CELLULAR_COMPONENT	0.153472	XM_017458025.1, XM_017482058.1, XM_017480736.1, XM_017470525.1
[TOP, DETAILS]	GO:0015914	phospholipid transport	BIOLOGICAL_PROCESS	0.153092	XM_017467874.1, XM_017474935.1, XM_017474936.1
[TOP, DETAILS]	GO:0009185	ribonucleoside diphosphate metabolic process	BIOLOGICAL_PROCESS	0.15703	XM_017487825.1, XM_017492276.1, XM_017466150.1, XM_017480736.1, XM_017484559.1, XM_017484560.1, XM_017485439.1, XM_017470525.1
[TOP, DETAILS]	GO:0035107	appendage morphogenesis	BIOLOGICAL_PROCESS	0.161448	XM_017467098.1, XM_017466807.1
[TOP, DETAILS]	GO:0098609	cell-cell adhesion	BIOLOGICAL_PROCESS	0.159713	XM_017456233.1, XM_017479761.1, XM_017485669.1, XM_017472325.1, XM_017456232.1, XM_017458454.1, XM_017458453.1, XM_017485670.1, XM_017456870.1, XM_017485671.1, XM_017463654.1, XM_017459601.1
[TOP, DETAILS]	GO:0004198	calcium-dependent cysteine-type endopeptidase activity	MOLECULAR_FUNCTION	0.164339	XM_017473545.1, XM_017473721.1, XM_017473389.1
[TOP, DETAILS]	GO:0006757	ATP generation from ADP	BIOLOGICAL_PROCESS	0.16372	XM_017487825.1, XM_017492276.1, XM_017466150.1, XM_017480736.1, XM_017484559.1, XM_017484560.1, XM_017485439.1, XM_017470525.1
[TOP, DETAILS]	GO:0019363	pyridine nucleotide biosynthetic process	BIOLOGICAL_PROCESS	0.162469	XM_017487825.1, XM_017492276.1, XM_017466150.1, XM_017480736.1, XM_017484559.1, XM_017484560.1, XM_017485439.1, XM_017470525.1
[TOP, DETAILS]	GO:0033333	fin development	BIOLOGICAL_PROCESS	0.161765	XM_017467098.1, XM_017466807.1
[TOP, DETAILS]	GO:0010876	lipid localization	BIOLOGICAL_PROCESS	0.162382	XM_017467874.1, XM_017474935.1, XM_017474936.1
[TOP, DETAILS]	GO:0043491	protein kinase B signaling	BIOLOGICAL_PROCESS	0.161956	XM_017484287.1, XM_017484286.1
[TOP, DETAILS]	GO:0015748	organophosphate ester transport	BIOLOGICAL_PROCESS	0.163727	XM_017467874.1, XM_017474935.1, XM_017474936.1
[TOP, DETAILS]	GO:0016614	oxidoreductase activity, acting on CH-OH group of donors	MOLECULAR_FUNCTION	0.165366	XM_017484559.1, XM_017463385.1, XM_017484560.1
[TOP, DETAILS]	GO:0006754	ATP biosynthetic process	BIOLOGICAL_PROCESS	0.169903	XM_017487825.1, XM_017492276.1, XM_017466150.1, XM_017480736.1, XM_017484559.1, XM_017484560.1, XM_017485439.1, XM_017470525.1
[TOP, DETAILS]	GO:0048015	phosphatidylinositol-mediated signaling	BIOLOGICAL_PROCESS	0.16838	XM_017484287.1, XM_017484286.1
[TOP, DETAILS]	GO:0048736	appendage development	BIOLOGICAL_PROCESS	0.175437	XM_017467098.1, XM_017466807.1
[TOP, DETAILS]	GO:0014066	regulation of phosphatidylinositol 3-kinase signaling	BIOLOGICAL_PROCESS	0.174031	XM_017484287.1, XM_017484286.1
[TOP, DETAILS]	GO:0014065	phosphatidylinositol 3-kinase signaling	BIOLOGICAL_PROCESS	0.174945	XM_017484287.1, XM_017484286.1
[TOP, DETAILS]	GO:0000281	mitotic cytokinesis	BIOLOGICAL_PROCESS	0.178988	XM_017484287.1, XM_017484286.1
[TOP, DETAILS]	GO:0008443	phosphofructokinase activity	MOLECULAR_FUNCTION	0.177328	XM_017480736.1, XM_017494382.1, XM_017494381.1, XM_017494379.1, XM_017470525.1
[TOP, DETAILS]	GO:1901618	organic hydroxy compound transmembrane transporter activity	MOLECULAR_FUNCTION	0.176106	XM_017452196.1, XM_017483782.1, XM_017483784.1, XM_017483783.1, XM_017483785.1
[TOP, DETAILS]	GO:0009144	purine nucleoside triphosphate metabolic process	BIOLOGICAL_PROCESS	0.179843	XM_017487825.1, XM_017492276.1, XM_017464078.1, XM_017466150.1, XM_017480736.1, XM_017484559.1, XM_017476889.1, XM_017453920.1, XM_017474532.1, XM_017484560.1, XM_017485439.1, XM_017470525.1
[TOP, DETAILS]	GO:0033334	fin morphogenesis	BIOLOGICAL_PROCESS	0.178641	XM_017467098.1, XM_017466807.1
[TOP, DETAILS]	GO:0022037	metencephalon development	BIOLOGICAL_PROCESS	0.181517	XM_017484287.1, XM_017484286.1
[TOP, DETAILS]	GO:0016616	oxidoreductase activity, acting on the CH-OH group of donors, NAD or NADP as acceptor	MOLECULAR_FUNCTION	0.181884	XM_017484559.1, XM_017463385.1, XM_017484560.1
[TOP, DETAILS]	GO:0048017	inositol lipid-mediated signaling	BIOLOGICAL_PROCESS	0.180274	XM_017484287.1, XM_017484286.1
[TOP, DETAILS]	GO:0061640	cytoskeleton-dependent cytokinesis	BIOLOGICAL_PROCESS	0.188957	XM_017484287.1, XM_017484286.1
[TOP, DETAILS]	GO:0000910	cytokinesis	BIOLOGICAL_PROCESS	0.190258	XM_017484287.1, XM_017484286.1
[TOP, DETAILS]	GO:0021549	cerebellum development	BIOLOGICAL_PROCESS	0.189547	XM_017484287.1, XM_017484286.1
[TOP, DETAILS]	GO:0008509	anion transmembrane transporter activity	MOLECULAR_FUNCTION	0.188169	XM_017452196.1, XM_017483782.1, XM_017483784.1, XM_017483783.1, XM_017483785.1
[TOP, DETAILS]	GO:0009205	purine ribonucleoside triphosphate metabolic process	BIOLOGICAL_PROCESS	0.189585	XM_017487825.1, XM_017492276.1, XM_017464078.1, XM_017466150.1, XM_017480736.1, XM_017484559.1, XM_017476889.1, XM_017453920.1, XM_017474532.1, XM_017484560.1, XM_017485439.1, XM_017470525.1
[TOP, DETAILS]	GO:0046034	ATP metabolic process	BIOLOGICAL_PROCESS	0.191615	XM_017487825.1, XM_017492276.1, XM_017464078.1, XM_017466150.1, XM_017480736.1, XM_017484559.1, XM_017476889.1, XM_017453920.1, XM_017474532.1, XM_017484560.1, XM_017485439.1, XM_017470525.1
[TOP, DETAILS]	GO:0048029	monosaccharide binding	MOLECULAR_FUNCTION	0.190748	XM_017467098.1, XM_017476258.1, XM_017477155.1, XM_017477156.1, XM_017477157.1
[TOP, DETAILS]	GO:0051896	regulation of protein kinase B signaling	BIOLOGICAL_PROCESS	0.189501	XM_017484287.1, XM_017484286.1
[TOP, DETAILS]	GO:0045216	cell-cell junction organization	BIOLOGICAL_PROCESS	0.194975	XM_017456233.1, XM_017456232.1
[TOP, DETAILS]	GO:0007043	cell-cell junction assembly	BIOLOGICAL_PROCESS	0.195613	XM_017456233.1, XM_017456232.1
[TOP, DETAILS]	GO:0006732	coenzyme metabolic process	BIOLOGICAL_PROCESS	0.203379	XM_017487825.1, XM_017480736.1, XM_017484559.1, XM_017476889.1, XM_017485439.1, XM_017470525.1, XM_017492276.1, XM_017464078.1, XM_017466150.1, XM_017482056.1, XM_017466663.1, XM_017487582.1, XM_017474532.1, XM_017484560.1
[TOP, DETAILS]	GO:1901361	organic cyclic compound catabolic process	BIOLOGICAL_PROCESS	0.209053	XM_017487825.1, XM_017492276.1, XM_017466150.1, XM_017467874.1, XM_017480736.1, XM_017484559.1, XM_017484560.1, XM_017485439.1, XM_017470525.1
[TOP, DETAILS]	GO:0019511	peptidyl-proline hydroxylation	BIOLOGICAL_PROCESS	0.213703	XM_017477155.1, XM_017477156.1, XM_017477157.1
[TOP, DETAILS]	GO:0018401	peptidyl-proline hydroxylation to 4-hydroxy-L-proline	BIOLOGICAL_PROCESS	0.221071	XM_017477155.1, XM_017477156.1, XM_017477157.1
[TOP, DETAILS]	GO:0003873	6-phosphofructo-2-kinase activity	MOLECULAR_FUNCTION	0.219152	XM_017494382.1, XM_017494381.1, XM_017494379.1
[TOP, DETAILS]	GO:0009127	purine nucleoside monophosphate biosynthetic process	BIOLOGICAL_PROCESS	0.218546	XM_017487825.1, XM_017492276.1, XM_017466150.1, XM_017480736.1, XM_017484559.1, XM_017484560.1, XM_017485439.1, XM_017470525.1
[TOP, DETAILS]	GO:0072522	purine-containing compound biosynthetic process	BIOLOGICAL_PROCESS	0.222499	XM_017487825.1, XM_017492276.1, XM_017466150.1, XM_017480736.1, XM_017484559.1, XM_017484560.1, XM_017485439.1, XM_017470525.1
[TOP, DETAILS]	GO:0098802	plasma membrane receptor complex	CELLULAR_COMPONENT	0.2229	XM_017458025.1, XM_017476623.1, XM_017482058.1, XM_017467506.1, XM_017475092.1
[TOP, DETAILS]	GO:0006164	purine nucleotide biosynthetic process	BIOLOGICAL_PROCESS	0.224097	XM_017487825.1, XM_017492276.1, XM_017466150.1, XM_017480736.1, XM_017484559.1, XM_017484560.1, XM_017485439.1, XM_017470525.1
[TOP, DETAILS]	GO:0009201	ribonucleoside triphosphate biosynthetic process	BIOLOGICAL_PROCESS	0.222744	XM_017487825.1, XM_017492276.1, XM_017466150.1, XM_017480736.1, XM_017484559.1, XM_017484560.1, XM_017485439.1, XM_017470525.1
[TOP, DETAILS]	GO:0009152	purine ribonucleotide biosynthetic process	BIOLOGICAL_PROCESS	0.222324	XM_017487825.1, XM_017492276.1, XM_017466150.1, XM_017480736.1, XM_017484559.1, XM_017484560.1, XM_017485439.1, XM_017470525.1
[TOP, DETAILS]	GO:0016860	intramolecular oxidoreductase activity	MOLECULAR_FUNCTION	0.223074	XM_017463385.1, XM_017475784.1, XM_017485439.1
[TOP, DETAILS]	GO:0006560	proline metabolic process	BIOLOGICAL_PROCESS	0.222824	XM_017477155.1, XM_017477156.1, XM_017477157.1
[TOP, DETAILS]	GO:0006165	nucleoside diphosphate phosphorylation	BIOLOGICAL_PROCESS	0.222092	XM_017487825.1, XM_017492276.1, XM_017466150.1, XM_017480736.1, XM_017484559.1, XM_017484560.1, XM_017485439.1, XM_017470525.1
[TOP, DETAILS]	GO:0070161	anchoring junction	CELLULAR_COMPONENT	0.228387	XM_017479761.1, XM_017485669.1, XM_017485670.1, XM_017485671.1
[TOP, DETAILS]	GO:0034404	nucleobase-containing small molecule biosynthetic process	BIOLOGICAL_PROCESS	0.227715	XM_017487825.1, XM_017492276.1, XM_017466150.1, XM_017480736.1, XM_017484559.1, XM_017484560.1, XM_017485439.1, XM_017470525.1
[TOP, DETAILS]	GO:0005158	insulin receptor binding	MOLECULAR_FUNCTION	0.226565	XM_017458025.1, XM_017482058.1
[TOP, DETAILS]	GO:0046939	nucleotide phosphorylation	BIOLOGICAL_PROCESS	0.23307	XM_017487825.1, XM_017492276.1, XM_017466150.1, XM_017480736.1, XM_017484559.1, XM_017484560.1, XM_017485439.1, XM_017470525.1
[TOP, DETAILS]	GO:0019471	4-hydroxyproline metabolic process	BIOLOGICAL_PROCESS	0.233181	XM_017477155.1, XM_017477156.1, XM_017477157.1
[TOP, DETAILS]	GO:0009132	nucleoside diphosphate metabolic process	BIOLOGICAL_PROCESS	0.23317	XM_017487825.1, XM_017492276.1, XM_017466150.1, XM_017480736.1, XM_017484559.1, XM_017484560.1, XM_017485439.1, XM_017470525.1
[TOP, DETAILS]	GO:0001666	response to hypoxia	BIOLOGICAL_PROCESS	0.238158	XM_017492276.1, XM_017458025.1, XM_017484559.1, XM_017484560.1
[TOP, DETAILS]	GO:0006003	fructose 2,6-bisphosphate metabolic process	BIOLOGICAL_PROCESS	0.236534	XM_017494382.1, XM_017494381.1, XM_017494379.1
[TOP, DETAILS]	GO:1902911	protein kinase complex	CELLULAR_COMPONENT	0.234756	XM_017458025.1, XM_017482058.1
[TOP, DETAILS]	GO:0031543	peptidyl-proline dioxygenase activity	MOLECULAR_FUNCTION	0.233802	XM_017477155.1, XM_017477156.1, XM_017477157.1
[TOP, DETAILS]	GO:0006525	arginine metabolic process	BIOLOGICAL_PROCESS	0.232629	XM_017477155.1, XM_017477156.1, XM_017477157.1
[TOP, DETAILS]	GO:0031545	peptidyl-proline 4-dioxygenase activity	MOLECULAR_FUNCTION	0.234121	XM_017477155.1, XM_017477156.1, XM_017477157.1
[TOP, DETAILS]	GO:0030057	desmosome	CELLULAR_COMPONENT	0.238012	XM_017479761.1, XM_017485669.1, XM_017485670.1, XM_017485671.1
[TOP, DETAILS]	GO:0009168	purine ribonucleoside monophosphate biosynthetic process	BIOLOGICAL_PROCESS	0.236652	XM_017487825.1, XM_017492276.1, XM_017466150.1, XM_017480736.1, XM_017484559.1, XM_017484560.1, XM_017485439.1, XM_017470525.1
[TOP, DETAILS]	GO:0008286	insulin receptor signaling pathway	BIOLOGICAL_PROCESS	0.23547	XM_017458025.1, XM_017482058.1
[TOP, DETAILS]	GO:0032101	regulation of response to external stimulus	BIOLOGICAL_PROCESS	0.233798	XM_017496387.1, XM_017488115.1, XM_017466807.1
[TOP, DETAILS]	GO:0071375	cellular response to peptide hormone stimulus	BIOLOGICAL_PROCESS	0.238633	XM_017458025.1, XM_017482058.1
[TOP, DETAILS]	GO:0019798	procollagen-proline dioxygenase activity	MOLECULAR_FUNCTION	0.237038	XM_017477155.1, XM_017477156.1, XM_017477157.1
[TOP, DETAILS]	GO:1901701	cellular response to oxygen-containing compound	BIOLOGICAL_PROCESS	0.237203	XM_017458025.1, XM_017482058.1
[TOP, DETAILS]	GO:0032869	cellular response to insulin stimulus	BIOLOGICAL_PROCESS	0.240765	XM_017458025.1, XM_017482058.1
[TOP, DETAILS]	GO:0045095	keratin filament	CELLULAR_COMPONENT	0.241571	XM_017480504.1, XM_017454287.1, XM_017487443.1
[TOP, DETAILS]	GO:0036293	response to decreased oxygen levels	BIOLOGICAL_PROCESS	0.241824	XM_017492276.1, XM_017458025.1, XM_017484559.1, XM_017484560.1
[TOP, DETAILS]	GO:0030170	pyridoxal phosphate binding	MOLECULAR_FUNCTION	0.240757	XM_017471528.1, XM_017458119.1
[TOP, DETAILS]	GO:1901699	cellular response to nitrogen compound	BIOLOGICAL_PROCESS	0.239241	XM_017458025.1, XM_017482058.1
[TOP, DETAILS]	GO:0008514	organic anion transmembrane transporter activity	MOLECULAR_FUNCTION	0.237957	XM_017483782.1, XM_017483784.1, XM_017483783.1, XM_017483785.1
[TOP, DETAILS]	GO:0070482	response to oxygen levels	BIOLOGICAL_PROCESS	0.236327	XM_017492276.1, XM_017458025.1, XM_017484559.1, XM_017484560.1
[TOP, DETAILS]	GO:0004656	procollagen-proline 4-dioxygenase activity	MOLECULAR_FUNCTION	0.240258	XM_017477155.1, XM_017477156.1, XM_017477157.1
[TOP, DETAILS]	GO:0070279	vitamin B6 binding	MOLECULAR_FUNCTION	0.238812	XM_017471528.1, XM_017458119.1
[TOP, DETAILS]	GO:0022411	cellular component disassembly	BIOLOGICAL_PROCESS	0.248868	XM_017461865.1, XM_017483183.1, XM_017470356.1
[TOP, DETAILS]	GO:1901653	cellular response to peptide	BIOLOGICAL_PROCESS	0.247364	XM_017458025.1, XM_017482058.1
[TOP, DETAILS]	GO:0043086	negative regulation of catalytic activity	BIOLOGICAL_PROCESS	0.247538	XM_017470652.1, XM_017462381.1, XM_017464083.1, XM_017456063.1, XM_017456064.1, XM_017456814.1, XM_017455604.1, XM_017450365.1, XM_017456068.1, XM_017490121.1, XM_017490304.1, XM_017462918.1
