# Supplementary material for: Evaluation of a Recombinant Flavobacterium columnare DnaK Protein Vaccine as a Means of Protection Against Columnaris Disease in Channel Catfish (Ictalurus punctatus)
Source: Front Immunol. 2019 Jun 6;10:1175. doi: 10.3389/fimmu.2019.01175 (PMC6562308; doi:10.3389/fimmu.2019.01175)
Supplement: Supplementary file 2 [file Table_2.XLSX]

## Sheet: DEGs
Data Sheet 2. Differential expression between non-immunized control and rDnaK only week 6 skin samples
Gene ID	Fold change	padj	Description
XM_017455583.1	-62.3648	0.000584106	centrosomal protein of 170 kDa protein B-like (LOC108257665)
XM_017485753.1	-30.6179	0.00731771	diphosphoinositol polyphosphate phosphohydrolase 3-beta-like (LOC108275142)
XM_017463049.1	-29.5125	0.00650826	splicing factor 3b subunit 5 (sf3b5)
XM_017450183.1	-28.4718	0.0214545	uncharacterized LOC108254836 (LOC108254836)
XM_017476166.1	-27.2776	0.00724199	exonuclease 3'-5' domain containing 2 (exd2), transcript variant X4
XM_017476596.1	-26.235	0.0102258	protein NDNF-like (LOC108270182)
XM_017461995.1	-26.1266	0.0492403	uncharacterized LOC108261121 (LOC108261121), transcript variant X1
XM_017468521.1	-25.8306	0.0487106	nexilin F-actin binding protein (nexn), transcript variant X2
XM_017484884.1	-24.8088	0.000917303	tumor necrosis factor receptor superfamily member 11B-like (LOC108274659)
XM_017495544.1	-23.9813	0.0468558	SFT2 domain containing 3 (sft2d3)
XM_017465345.1	-22.9795	0.017861	ArfGAP with GTPase domain, ankyrin repeat and PH domain 3 (agap3), transcript variant X2
XM_017493368.1	-22.9057	0.00802896	nucleolar complex associated 4 homolog (noc4l)
XM_017487164.1	-20.4947	0.0263112	KAT8 regulatory NSL complex subunit 2 (kansl2), transcript variant X1
XM_017484224.1	-18.3594	0.00393984	integrin subunit beta 3 (itgb3)
XM_017465479.1	-16.1691	0.0391282	Bardet-Biedl syndrome 10 (bbs10)
XM_017490348.1	-15.0116	0.0366204	growth associated protein 43 (gap43)
XM_017453461.1	-14.5135	0.049261	zinc finger DHHC-type containing 23 (zdhhc23), transcript variant X3
XM_017474888.1	-13.8284	0.011507	fibronectin type-III domain-containing protein 3A-like (LOC108269204), transcript variant X6
XM_017470921.1	-12.4509	0.0347067	transmembrane protein 198-B-like (LOC108267037)
XM_017487618.1	-9.58234	0.0444103	membrane associated ring-CH-type finger 9 (march9), transcript variant X1
XM_017458011.1	-8.86773	0.00658704	uncharacterized LOC108258949 (LOC108258949)
XM_017474253.1	-8.25393	0.027901	syntaxin-5-like (LOC108268912)
XM_017495404.1	-7.27622	0.0402821	XK related 4 (xkr4)
XM_017490305.1	-7.25994	0.0434894	translocase of inner mitochondrial membrane 50 (timm50)
XM_017463921.1	-7.152	0.0130148	MARVEL domain containing 1 (marveld1)
XM_017475750.1	-6.9587	0.00877139	selenoprotein N, 1 (sepn1)
XM_017493441.1	-6.92991	0.0147536	ubiquitin domain-containing protein 2 (LOC108279301)
XM_017493504.1	-6.49122	0.00621788	pleckstrin homology, MyTH4 and FERM domain containing H3 (plekhh3), transcript variant X4
XM_017471515.1	-6.47814	0.00654987	G protein-coupled receptor 160 (gpr160)
XM_017454495.1	-6.38596	0.00551725	CAS1 domain containing 1 (casd1)
XM_017458659.1	-6.34918	0.0259159	fin bud initiation factor-like (LOC108259296)
XM_017487117.1	-5.64023	0.00747948	tubulin alpha-1A chain (LOC108275946), transcript variant X3
XM_017451520.1	-5.62761	0.0339486	solute carrier family 16 member 10 (slc16a10)
XM_017455774.1	-5.41905	0.0117975	phosphoribosyl pyrophosphate amidotransferase (ppat), transcript variant X2
XM_017454934.1	-5.40427	0.00454795	limb and CNS expressed 1 like (lix1l), transcript variant X1
XM_017471597.1	-5.29957	0.0160296	homeobox protein Hox-A9b-like (LOC108267495)
XM_017452619.1	-5.1708	0.0162313	peripheral myelin protein 22-like (LOC108256081)
XM_017493953.1	-5.13787	0.0480249	SWI/SNF related, matrix associated, actin dependent regulator of chromatin, subfamily e, member 1 (smarce1), transcript variant X3
XM_017489449.1	-5.07207	0.0444103	solute carrier family 12 member 2 (slc12a2)
XM_017450965.1	-4.99834	8.15897e-07	aflatoxin B1 aldehyde reductase member 4-like (LOC108255199)
XM_017449958.1	-4.88281	0.0478124	vomeronasal type-1 receptor 1-like (LOC108254708)
XM_017451086.1	-4.86719	0.0130324	serine carboxypeptidase 1 (scpep1), transcript variant X2
XM_017478109.1	-4.66285	0.00553414	lysyl-tRNA synthetase (kars), transcript variant X3
XM_017451790.1	-4.65229	0.000249317	fructose-1,6-bisphosphatase isozyme 2-like (LOC108255669)
XM_017467496.1	-4.64967	0.0500231	catechol-O-methyltransferase (comt), transcript variant X4
XM_017452960.1	-4.58145	0.0234549	ribonuclease P protein subunit p25-like protein (LOC108256289), transcript variant X4
XM_017456582.1	-4.386	4.32066e-06	scavenger receptor class A member 3 (scara3)
XM_017470395.1	-4.34361	0.000323546	chromosome 6 open reading frame, human C2orf49 (c6h2orf49)
XM_017475352.1	-4.33387	0.00348011	transcription factor SOX-11-like (LOC108269454)
XM_017474441.1	-4.24878	0.00687874	CCR4-NOT transcription complex subunit 1 (cnot1), transcript variant X1
XM_017453097.1	-4.05141	0.00102384	twist-related protein-like (LOC108256329)
XM_017490967.1	-3.8285	0.00802896	nucleoredoxin (nxn)
XM_017482558.1	-3.79953	3.06633e-12	phosphatidylinositol glycan anchor biosynthesis class F (pigf), transcript variant X1
XM_017485461.1	-3.74073	0.0339254	RNA 2',3'-cyclic phosphate and 5'-OH ligase (rtcb)
XM_017459289.1	-3.73595	5.06908e-07	matrix metallopeptidase 2 (mmp2)
XM_017450022.1	-3.71366	0.0440381	C-type lectin domain family 11 member A-like (LOC108254747)
XM_017472003.1	-3.70408	0.0293212	AP-2 complex subunit mu-A-like (LOC108267679), transcript variant X3
XM_017479136.1	-3.60057	0.00549288	leucine-rich repeat-containing protein 15-like (LOC108271513)
XM_017476493.1	-3.52738	0.0112151	R-spondin 3 (rspo3)
XM_017467990.1	-3.51388	0.000272987	ras association domain-containing protein 8-like (LOC108265542)
XM_017492118.1	-3.03301	0.038875	tubulin polyglutamylase complex subunit 2 (tpgs2)
XM_017470567.1	-3.01534	0.0067901	chromosome 6 open reading frame, human C2orf88 (c6h2orf88)
XM_017485450.1	-2.99154	0.0474677	potassium voltage-gated channel subfamily J member 11 (kcnj11)
XM_017470483.1	-2.96989	0.0106127	tubulin alpha chain (LOC108266769)
XM_017483398.1	-2.77271	0.000235244	SH3 domain-binding protein 1-like (LOC108273824)
XM_017456794.1	-2.74274	0.000763258	dpy-30, histone methyltransferase complex regulatory subunit (dpy30)
XM_017464559.1	-2.71453	0.00293444	WD repeat domain 11 (wdr11)
XM_017471247.1	-2.54841	0.00348011	THO complex 1 (thoc1)
XM_017454891.1	-2.54279	0.0391282	proteasome 26S subunit, non-ATPase 3 (psmd3)
XM_017477013.1	-2.53848	0.0334537	fibrous sheath interacting protein 1 (fsip1)
XM_017453120.1	-2.49812	0.0136896	VPS41, HOPS complex subunit (vps41)
XM_017456534.1	-2.49597	0.00541512	clusterin (clu)
XM_017480513.1	-2.45169	0.000849665	keratin, type I cytoskeletal 18-like (LOC108272218)
XM_017494179.1	-2.44683	0.00215203	decorin (dcn)
XM_017472168.1	-2.44499	0.0475758	tyrosine kinase non receptor 1 (tnk1)
XM_017454800.1	-2.43285	0.0444103	cell death-inducing p53 target 1 (cdip1), transcript variant X5
XM_017472192.1	-2.36995	0.0161721	aspartyl-tRNA synthetase 2, mitochondrial (dars2)
XM_017477828.1	-2.34556	0.0360459	transmembrane protease, serine 9 (tmprss9)
XM_017464691.1	-2.33227	0.0355452	docking protein 7 (dok7)
XM_017494355.1	-2.29489	1.89406e-05	guanine nucleotide-binding protein G(i) subunit alpha-1 (LOC108279833)
XM_017469605.1	-2.24565	0.0374146	crystallin gamma S (crygs)
XM_017468851.1	-2.23537	0.049261	sorting nexin 2 (snx2), transcript variant X1
XM_017473160.1	-2.18974	0.00296564	transcriptional regulator Myc-B-like (LOC108268289)
XM_017483028.1	-2.18788	0.044842	ubiquitin specific peptidase 42 (usp42), transcript variant X1
XM_017457630.1	-2.16222	0.000310547	glutamyl-tRNA synthetase 2, mitochondrial (ears2)
XM_017474031.1	-2.1293	0.0206471	unc-51 like kinase 4 (ulk4)
XM_017454949.1	-2.08917	0.0251948	mitochondrial ribosomal protein L9 (mrpl9)
XM_017490048.1	-2.08849	0.0306005	protein-lysine 6-oxidase-like (LOC108277371)
XM_017451755.1	-2.0798	0.0176918	uncharacterized LOC108255652 (LOC108255652), transcript variant X1
XM_017491620.1	-2.03236	0.0338074	paired mesoderm homeobox protein 1-like (LOC108278326), transcript variant X1
XM_017496407.1	-2.01377	0.0424697	fat storage inducing transmembrane protein 1 (fitm1)
XM_017451551.1	-2.00567	0.0209083	N-acetylated alpha-linked acidic dipeptidase-like 1 (naaladl1)
XM_017460416.1	-1.99585	0.0246524	G elongation factor, mitochondrial 2 (gfm2)
XM_017476254.1	-1.98246	0.0403856	acireductone dioxygenase 1 (adi1), transcript variant X3
XM_017454888.1	-1.96841	0.0105764	fucosidase, alpha-L- 1, tissue (fuca1)
XM_017476232.1	-1.95336	0.0487106	OTU deubiquitinase, ubiquitin aldehyde binding 2 (otub2)
XM_017461523.1	-1.92107	0.0419497	delta 4-desaturase, sphingolipid 1 (degs1)
XM_017465868.1	-1.92078	0.0320535	para-nitrobenzyl esterase-like (LOC108264393)
XM_017478633.1	-1.91747	0.0366204	inhibitor of growth family member 5 (ing5)
XM_017465791.1	-1.89212	0.0253771	proline rich transmembrane protein 4 (prrt4)
XM_017488865.1	-1.87985	0.0360459	MORN repeat containing 3 (morn3)
XM_017477521.1	-1.83167	0.0284213	syntaxin 6 (stx6), transcript variant X1
XM_017495720.1	-1.78989	0.00393984	M-phase specific PLK1 interacting protein (mplkip)
XM_017496602.1	-1.77528	0.0417044	multiple epidermal growth factor-like domains protein 6 (LOC108281056)
XM_017468155.1	-1.73337	0.0210745	protein SET-like (LOC108265615)
XM_017491842.1	-1.70074	0.0453737	proto-oncogene c-Fos-like (LOC108278451), transcript variant X2
XM_017451980.1	1.69611	0.0410933	rhotekin (rtkn), transcript variant X1
XM_017481571.1	1.71701	0.0299559	myosin-9-like (LOC108272807)
XM_017471628.1	1.73178	0.0443295	myosin regulatory light chain 12B-like (LOC108267514)
XM_017479701.1	1.74898	0.0436697	14-3-3 protein beta/alpha-A (LOC100305105), transcript variant X1
XM_017456213.1	1.78052	0.0138314	heat shock protein 90 alpha family class B member 1 (hsp90ab1), transcript variant X2
XM_017454668.1	1.80405	0.0279214	actin beta (actb)
XM_017458091.1	1.82891	0.0306726	thymosin beta 4, X-linked (tmsb4x)
XM_017471004.1	1.86484	0.0011808	desmoplakin-like (LOC108267071)
XM_017477821.1	1.95903	0.00120947	lens fiber membrane intrinsic protein-like (LOC108270866)
XM_017454950.1	1.9648	0.0392421	14-3-3 protein zeta/delta-like (LOC108257302)
XM_017482056.1	1.9698	0.0424697	adenosylhomocysteinase (ahcy)
XM_017481148.1	1.97834	0.0299907	prolyl 4-hydroxylase subunit beta (p4hb)
XM_017452343.1	2.05367	0.0461516	X-box binding protein 1 (xbp1)
XM_017466011.1	2.06274	0.0103388	alpha- and gamma-adaptin binding protein (aagab)
XM_017453945.1	2.08524	0.0206512	B9 domain containing 1 (b9d1), transcript variant X1
XM_017481127.1	2.09874	0.00139165	S100 calcium binding protein A14 (s100a14)
XM_017469777.1	2.13126	0.0210682	integrin subunit alpha V (itgav)
XM_017491211.1	2.16586	0.0228864	probable serine/threonine-protein kinase kinX (LOC108278066)
XM_017456067.1	2.22889	0.0124124	leukocyte elastase inhibitor-like (LOC108257917)
XM_017458902.1	2.23231	0.000580436	calpain-2 catalytic subunit-like (LOC108259406)
XM_017450005.1	2.27411	0.0308261	G protein subunit alpha i2 (gnai2)
XM_017472969.1	2.28739	0.0291641	plexin domain containing 2 (plxdc2)
XM_017467895.1	2.3001	0.0251488	breast cancer anti-estrogen resistance 3 (bcar3), transcript variant X2
XM_017496617.1	2.38455	0.000171948	laminin subunit beta 3 (lamb3)
XM_017495354.1	2.41386	0.01355	actinin alpha 4 (actn4)
XM_017496349.1	2.44726	0.0253315	SBDS ribosome assembly guanine nucleotide exchange factor (sbds)
XM_017451685.1	2.46588	0.0263563	immediate early response 3 (ier3)
XM_017492139.1	2.47009	0.029917	serine/threonine protein kinase 26 (stk26)
XM_017457797.1	2.52218	0.0106127	amyloid beta A4 protein-like (LOC108258852), transcript variant X1
XM_017455877.1	2.53049	0.0306576	heat shock protein HSP 90-alpha (LOC108257811)
XM_017453978.1	2.55818	0.0504867	influenza virus NS1A-binding protein homolog A-like (LOC108256770)
XM_017463685.1	2.56586	0.0391547	transmembrane 9 superfamily member 3 (tm9sf3)
XM_017484528.1	2.57319	0.001921	annexin A2 (anxa2), transcript variant X1
XM_017481437.1	2.58043	0.0120773	uncharacterized LOC108272747 (LOC108272747)
XM_017473657.1	2.63928	0.00650826	proheparin-binding EGF-like growth factor (LOC108268609)
XM_017450566.1	2.70549	0.0440463	coiled-coil domain-containing glutamate-rich protein 1-like (LOC108255007)
XM_017463817.1	2.71592	0.0224823	eukaryotic translation initiation factor 5 (eif5)
XM_017477440.1	2.74627	0.0380876	eukaryotic translation initiation factor 4 gamma 2 (eif4g2)
XM_017454272.1	2.76078	0.000143456	fatty acid binding protein 3 (fabp3)
XM_017451811.1	2.81186	0.00650826	histone H1-like (LOC108255681)
XM_017492276.1	2.82545	0.00284538	phosphoglycerate kinase 1 (pgk1)
XM_017485328.1	2.85103	0.0366204	mambalgin-1-like (LOC108274881)
XM_017486631.1	2.86029	0.00389317	profilin-1-like (LOC108275705)
XM_017467098.1	2.90715	0.00564038	procollagen-lysine,2-oxoglutarate 5-dioxygenase 1 (plod1)
XM_017490509.1	2.92415	0.0052643	WD repeat and SOCS box containing 1 (wsb1)
XM_017459373.1	2.93679	1.57248e-05	transgelin (tagl), transcript variant X1
XM_017460708.1	2.93922	0.0346305	uncharacterized LOC108260421 (LOC108260421)
XM_017495493.1	2.9475	0.0411596	wntless Wnt ligand secretion mediator (wls)
XM_017479535.1	2.95985	0.0236411	lysine demethylase 4A (kdm4a)
XM_017482057.1	2.96914	0.000919889	thioredoxin-interacting protein-like (LOC108273074)
XM_017486590.1	2.98927	0.0142491	DAZ associated protein 2 (dazap2)
XM_017485570.1	2.9941	0.000372276	protein NipSnap homolog 3A-like (LOC108275030)
XM_017477692.1	3.01331	0.00825731	cell division cycle 6 (cdc6)
XM_017452446.1	3.01341	0.00953583	surfeit locus protein 4 (LOC100304967)
XM_017453178.1	3.0198	0.0256807	tyrosine-protein phosphatase non-receptor type 3-like (LOC108256378)
XM_017490683.1	3.0371	0.0185395	tapasin-like (LOC108277781)
XM_017464679.1	3.08495	4.12642e-05	glutathione S-transferase omega 1 (gsto1)
XM_017459505.1	3.0864	0.0123277	regulator of G-protein signaling 3-like (LOC108259785)
XM_017466370.1	3.15581	0.0397105	RAB27A, member RAS oncogene family (rab27a), transcript variant X2
XM_017465562.1	3.17374	0.000486679	coactosin like F-actin binding protein 1 (cotl1)
XM_017466850.1	3.18472	0.0387419	sulfiredoxin 1 (srxn1)
XM_017465566.1	3.26074	9.15049e-05	gigaxonin (gan)
XM_017471948.1	3.28473	0.0019853	stress-associated endoplasmic reticulum protein 1 (serp1)
XM_017496253.1	3.28961	0.0296572	angiopoietin-related protein 4-like (LOC108280821)
XM_017491000.1	3.34394	0.00543531	heat shock cognate 71 kDa protein-like (LOC108277936)
XM_017467709.1	3.40513	0.00736493	CCAAT/enhancer-binding protein beta-like (LOC108265421)
XM_017453237.1	3.40806	1.05112e-07	cystatin-B-like (LOC108256406)
XM_017489958.1	3.46251	0.0099559	serine/threonine-protein kinase LMTK1-like (LOC108277323), transcript variant X2
XM_017473362.1	3.46968	0.00255405	trichohyalin-like (LOC108268405)
XM_017492032.1	3.48679	0.00893918	stanniocalcin-2-like (LOC108278584)
XM_017459721.1	3.48913	0.00668455	prostaglandin E synthase (ptges)
XM_017477987.1	3.51874	0.0392421	cytochrome c oxidase subunit 6B1 (LOC108270924)
XM_017458478.1	3.54275	0.0243422	bromodomain containing 7 (brd7)
XM_017492164.1	3.54894	0.000160709	cyclin I (ccni), transcript variant X1
XM_017460044.1	3.56836	0.0417637	transcription factor AP-1-like (LOC108260086)
XM_017452060.1	3.6376	0.050734	annexin A1-like (LOC108255810)
XM_017492158.1	3.65046	0.0299907	TATA-box binding protein associated factor, RNA polymerase I subunit C (taf1c)
XM_017485250.1	3.67831	0.00683948	cathepsin L1-like (LOC108274831), transcript variant X2
XM_017469558.1	3.6787	0.00582936	prostaglandin F2 receptor inhibitor (ptgfrn)
XM_017489916.1	3.67883	0.033046	claudin-7-B-like (LOC108277307)
XM_017495707.1	3.68661	0.00130375	epidermal growth factor receptor (egfr)
XM_017458556.1	3.74258	0.0397105	IQ motif containing GTPase activating protein 1 (iqgap1)
XM_017457661.1	3.76269	0.025134	tripartite motif-containing protein 35-like (LOC108258768), transcript variant X2
XM_017468417.1	3.77533	0.000842271	SRR1 domain containing (srrd)
XM_017476537.1	3.78748	0.00136355	ZFP36 ring finger protein like 1 (zfp36l1)
XM_017468384.1	3.85576	0.0176918	coproporphyrinogen oxidase (cpox)
XM_017492595.1	3.86746	0.0101523	SH3 domain-containing kinase-binding protein 1-like (LOC108278895), transcript variant X1
XM_017472356.1	3.89119	0.034433	diacylglycerol O-acyltransferase 1-like (LOC108267870), transcript variant X1
XM_017491299.1	3.89787	0.0147536	angiomotin-like 2a (LOC108278119)
XM_017482826.1	3.93428	0.0380093	pleckstrin homology domain containing A1 (plekha1)
XM_017496399.1	3.95571	0.0459778	purine nucleoside phosphorylase-like (LOC108280898)
XM_017472803.1	3.95922	0.0306005	uncharacterized LOC108268101 (LOC108268101)
XM_017458187.1	3.98021	0.0236764	centromere protein Q-like (LOC108259054), transcript variant X1
XM_017491298.1	3.98344	0.0499903	tripartite motif-containing protein 16-like (LOC108278118)
XM_017464075.1	3.99233	3.71885e-09	MARCKS like 1 (marcksl1)
XM_017493157.1	4.16126	0.0290328	torsin-1A-like (LOC108279154), transcript variant X3
XM_017470813.1	4.20953	0.023794	FUN14 domain containing 1 (fundc1)
XM_017486768.1	4.22323	0.021869	filamin-A (LOC101154674)
XM_017478855.1	4.27472	0.0461516	alpha-parvin (LOC108271331)
XM_017486679.1	4.28467	0.0299559	complement factor H-like (LOC108275743)
XM_017490304.1	4.28595	0.00296401	kunitz-type protease inhibitor 2-like (LOC108277494)
XM_017475649.1	4.34719	0.000416104	absent in melanoma 1 (aim1), transcript variant X1
XM_017464423.1	4.36742	0.00309395	heterogeneous nuclear ribonucleoprotein H3 (hnrnph3)
XM_017450023.1	4.37796	0.000734264	filamin B (flnb)
XM_017479949.1	4.38617	0.027457	phosphodiesterase 4B (pde4b), transcript variant X5
XM_017457567.1	4.4077	0.00864167	general transcription factor IIIC subunit 1 (gtf3c1), transcript variant X1
XM_017481487.1	4.42474	3.60089e-05	grancalcin-like (LOC108272774), transcript variant X1
XM_017455822.1	4.50221	0.0414031	arf-GAP with SH3 domain, ANK repeat and PH domain-containing protein 2-like (LOC108257785)
XM_017453516.1	4.52461	0.0246611	STEAP4 metalloreductase (steap4), transcript variant X1
XM_017451375.1	4.52898	0.000913699	BOLA class I histocompatibility antigen, alpha chain BL3-7-like (LOC108255434)
XM_017451987.1	4.53379	0.00243792	vesicle-associated membrane protein 5-like (LOC108255781)
XM_017480736.1	4.54203	0.0307383	phosphofructokinase, platelet (pfkp), transcript variant X4
XM_017487054.1	4.55687	0.00119515	SCAN domain-containing protein 3-like (LOC108275920)
XM_017487825.1	4.61264	0.000584106	enolase 1 (eno1), transcript variant X1
XM_017476710.1	4.62465	0.000235244	syndecan 1 (sdc1)
XM_017483336.1	4.63356	0.0105764	peptidyl-prolyl cis-trans isomerase A-like (LOC108273799)
XM_017458453.1	4.6358	3.74685e-06	B-cadherin-like (LOC108259210)
XM_017474491.1	4.63977	0.00039965	tartrate-resistant acid phosphatase type 5-like (LOC108269014)
XM_017453574.1	4.6439	0.0152596	pyruvate dehydrogenase kinase 3 (pdk3)
XM_017466150.1	4.64835	0.000103461	pyruvate kinase PKM (LOC108264538)
XM_017480362.1	4.66221	0.00658704	phosphoglucomutase 1 (pgm1)
XM_017487238.1	4.78335	0.0392421	ephrin type-B receptor 4-like (LOC108276001)
XM_017485248.1	4.78785	0.00415614	glycerol-3-phosphate dehydrogenase [NAD(+)], cytoplasmic-like (LOC108274829)
XM_017470460.1	4.81888	0.0461477	Kruppel like factor 12 (klf12)
XM_017479850.1	4.88071	0.00551725	TBC1 domain family member 23 (tbc1d23), transcript variant X2
XM_017491339.1	4.89802	0.000136563	FXYD domain-containing ion transport regulator 5-like (LOC108278146)
XM_017457032.1	4.93624	0.00847397	adhesion G protein-coupled receptor E2-like (LOC108258422)
XM_017495101.1	4.96864	0.0435867	aldehyde dehydrogenase 16 family member A1 (aldh16a1)
XM_017467204.1	5.01286	0.0272664	glycogenin-1 (glyg)
XM_017476889.1	5.0576	0.0234121	acyl-CoA synthetase short-chain family member 1 (acss1)
XM_017486975.1	5.06393	0.0121175	retinoic acid receptor gamma (rarg)
XM_017458725.1	5.11394	0.00120947	excitatory amino acid transporter 2-like (LOC108259331)
XM_017480978.1	5.12255	0.0109287	myosin-9-like (LOC108272530)
XM_017450282.1	5.13732	0.0130324	bifunctional endoribonuclease and deubiquitinase ZC3H12A-like (LOC108254877)
XM_017457438.1	5.15439	2.14894e-06	integrin alpha-6-like (LOC108258655)
XM_017454313.1	5.19388	0.0392421	transcription elongation factor B subunit 3 (tceb3)
XM_017472900.1	5.21228	9.07128e-05	induced myeloid leukemia cell differentiation protein Mcl-1-like (LOC108268142)
XM_017492657.1	5.21229	0.023794	prefoldin subunit 1 (pfdn1)
XM_017489163.1	5.24189	0.00650826	endoplasmic reticulum aminopeptidase 1-like (LOC108276965), transcript variant X1
XM_017477731.1	5.24493	7.94723e-05	keratin, type I cytoskeletal 19-like (LOC108270801)
XM_017485439.1	5.24682	0.000490898	glucose-6-phosphate isomerase-like (LOC108274969)
XM_017456746.1	5.29317	0.0248576	NF-kappa-B inhibitor alpha-like (LOC108258222)
XM_017481683.1	5.34796	0.0359876	abl interactor 1 (abi1), transcript variant X8
XM_017460916.1	5.36896	0.0333933	ADP-ribosylation factor-like protein 5B (LOC108260527)
XM_017474874.1	5.41167	0.0508985	dihydropteridine reductase-like (LOC108269199)
XM_017466373.1	5.42294	0.0198994	calpain-5-like (LOC108264643)
XM_017478366.1	5.4259	0.0456013	EPH receptor B3 (ephb3)
XM_017455882.1	5.4656	0.019126	E3 ubiquitin-protein ligase TRIM11-like (LOC108257812)
XM_017475846.1	5.47961	0.00848944	myelin and lymphocyte protein-like (LOC108269808)
XM_017477663.1	5.49728	0.00649008	junction plakoglobin-like (LOC108270763)
XM_017476381.1	5.49763	0.0299639	phosphorylase, glycogen; brain (pygb)
XM_017469817.1	5.50198	0.000506063	uncharacterized LOC108266464 (LOC108266464)
XM_017475905.1	5.51825	0.0392576	ephrin-A1-like (LOC108269829)
XM_017467874.1	5.57426	0.000391646	apolipoprotein Eb-like (LOC108265499)
XM_017471365.1	5.58614	1.05778e-09	laminin subunit gamma-2-like (LOC108267337)
XM_017483195.1	5.58679	0.000135971	zinc finger CCHC-type containing 4 (zcchc4)
XM_017489315.1	5.64283	0.00439407	rab11 family-interacting protein 1-like (LOC108277037)
XM_017457517.1	5.75938	0.0299559	transformer-2 protein homolog beta-like (LOC108258698), transcript variant X2
XM_017487087.1	5.76057	0.00568972	LIM domain and actin-binding protein 1-like (LOC108275931)
XM_017474503.1	5.76201	0.00130375	coagulation factor III, tissue factor (f3)
XM_017454287.1	5.77812	0.000147305	family with sequence similarity 83 member H (fam83h)
XM_017453478.1	5.78674	5.69874e-05	proline-rich nuclear receptor coactivator 1-like (LOC108256521)
XM_017474089.1	5.83119	0.0299639	FAT atypical cadherin 2 (fat2)
XM_017454222.1	5.83548	0.000124895	F-box and leucine rich repeat protein 6 (fbxl6)
XM_017486855.1	5.87052	0.00104067	EPH receptor A2 (epha2)
XM_017485110.1	5.88426	0.0465414	choline phosphotransferase 1 (chpt1)
XM_017472817.1	5.91363	0.0153248	transcription factor E2F5-like (LOC108268108), transcript variant X2
XM_017478490.1	5.91802	0.0330463	unconventional myosin-Ie-like (LOC108271151)
XM_017485192.1	5.93285	0.0012549	carnitine O-acetyltransferase-like (LOC108274804)
XM_017486208.1	5.96734	0.000313989	sulfide quinone reductase-like (yeast) (sqrdl)
XM_017463654.1	6.00546	4.17443e-08	epithelial cell adhesion molecule-like (LOC108263149)
XM_017496654.1	6.01505	0.00967857	NUAK family kinase 2 (nuak2)
XM_017482527.1	6.06254	0.00724199	anterior gradient protein 2 homolog (LOC108273355)
XM_017474934.1	6.07319	0.00681279	MAX dimerization protein 3 (mxd3)
XM_017468474.1	6.09969	1.33355e-07	EF-hand domain family member D2 (efhd2)
XM_017480171.1	6.15219	0.00589256	zinc finger RANBP2-type containing 2 (zranb2), transcript variant X3
XM_017458565.1	6.19497	0.0399334	epithelial splicing regulatory protein 2 (esrp2)
XM_017454221.1	6.20704	0.0121175	plectin-like (LOC108256927)
XM_017472797.1	6.21347	0.000377324	perilipin 2 (plin2)
XM_017476549.1	6.22339	0.0139159	runt related transcription factor 2 (runx2), transcript variant X1
XM_017469379.1	6.24242	0.0378629	splicing factor 3b subunit 1 (sf3b1), transcript variant X2
XM_017472325.1	6.24772	0.0296572	protocadherin 7 (pcdh7)
XM_017457386.1	6.2552	0.0107098	interferon-induced GTP-binding protein Mx2-like (LOC108258627), transcript variant X1
XM_017456233.1	6.25924	3.40949e-11	desmocollin-2-like (LOC108258010)
XM_017455558.1	6.28158	0.0132988	centromere protein J-like (LOC108257642)
XM_017471846.1	6.41745	0.0392421	1-phosphatidylinositol 4,5-bisphosphate phosphodiesterase beta-3-like (LOC108267602)
XM_017489767.1	6.43099	1.19996e-06	ETS proto-oncogene 2, transcription factor (ets2)
XM_017489023.1	6.44892	0.00855197	collagenase 3-like (LOC108276914)
XM_017455698.1	6.45483	0.000815208	collagen alpha-1(XII) chain-like (LOC108257731), transcript variant X3
XM_017468297.1	6.52115	0.00953583	mitogen-activated protein kinase 13-like (LOC108265696)
XM_017461667.1	6.52968	0.0487106	uncharacterized LOC108260935 (LOC108260935), transcript variant X1
XM_017455490.1	6.52978	0.0234121	ras homolog family member V (rhov)
XM_017480431.1	6.58249	0.00085534	synaptonemal complex protein 1 (sycp1), transcript variant X4
XM_017456169.1	6.59324	0.0243422	prostaglandin G/H synthase 2-like (LOC108257974)
XM_017466807.1	6.62183	1.42706e-07	matrix metalloproteinase 9 (mmp9), transcript variant X1
XM_017467506.1	6.64532	1.59994e-05	integrin subunit beta 4 (itgb4)
XM_017490656.1	6.65863	0.00130002	prostaglandin G/H synthase 2-like (LOC108277762)
XM_017460851.1	6.66136	0.00296277	spermine oxidase (smox), transcript variant X1
XM_017477967.1	6.67232	0.0151296	junctophilin-3-like (LOC108270934)
XM_017468385.1	6.77926	0.00190415	transmembrane gamma-carboxyglutamic acid protein 1-like (LOC108265743)
XM_017480627.1	6.81919	0.0126332	N-terminal asparagine amidase (ntan1), transcript variant X1
XM_017480115.1	6.83383	1.31853e-06	solute carrier family 2, facilitated glucose transporter member 1-like (LOC108272033)
XM_017472614.1	6.83449	0.00873224	protein phosphatase 1 regulatory subunit 15B-like (LOC108267993)
XM_017472041.1	6.97468	0.000486679	transmembrane protein 79 (tmem79)
XM_017454755.1	7.00859	0.0274944	PBX homeobox 4 (pbx4), transcript variant X2
XM_017466924.1	7.03275	6.82086e-05	aspartate beta-hydroxylase domain containing 2 (asphd2), transcript variant X3
XM_017481316.1	7.08264	0.00881512	mitochondrial ribosomal protein S18B (mrps18b)
XM_017488553.1	7.08323	0.0299559	carbonic anhydrase 9-like (LOC108276715)
XM_017486823.1	7.08372	0.00231399	family with sequence similarity 110 member C (fam110c)
XM_017472416.1	7.12264	0.00130002	actin-related protein 2-A-like (LOC108267909)
XM_017488926.1	7.12996	0.0334537	tight junction protein 2 (tjp2), transcript variant X1
XM_017474015.1	7.15326	0.0239373	uncharacterized protein KIAA1211-like (LOC108268806), transcript variant X4
XM_017467724.1	7.21338	2.2601e-07	family with sequence similarity 101 member A (fam101a)
XM_017488045.1	7.26368	0.012771	pleckstrin homology domain containing N1 (plekhn1)
XM_017480296.1	7.29907	7.85293e-05	gelsolin-like (LOC108272108)
XM_017475576.1	7.34399	0.0209434	serine peptidase inhibitor, Kunitz type 1 (spint1)
XM_017494770.1	7.34672	0.0269083	cyclin-dependent kinase inhibitor 1B-like (LOC108280031)
XM_017483183.1	7.34982	4.82111e-07	capping actin protein, gelsolin like (capg)
XM_017467989.1	7.35369	0.00625437	cold shock domain containing E1 (csde1), transcript variant X8
XM_017474204.1	7.4217	2.34206e-11	thymosin beta 15B (tmsb15b)
XM_017464962.1	7.52888	0.00780411	uncharacterized LOC108263802 (LOC108263802)
XM_017464078.1	7.5678	0.000290657	hexokinase 1 (hk1)
XM_017481345.1	7.60464	0.00604671	tropomyosin alpha-3 chain (LOC100305075), transcript variant X10
XM_017484559.1	7.6772	6.0391e-07	lactate dehydrogenase A4 (ldha)
XM_017466438.1	7.81867	0.00924229	CD151 antigen-like (LOC108264681), transcript variant X1
XM_017491347.1	7.9104	0.00551725	solute carrier family 12 member 7-like (LOC108278164)
XM_017481924.1	7.92234	0.00650826	mitogen-activated protein kinase kinase 4 (map2k4), transcript variant X1
XM_017477155.1	7.9492	0.0161721	prolyl 4-hydroxylase subunit alpha-1-like (LOC108270445)
XM_017474238.1	8.02452	0.000667273	fucosyltransferase 11 (fut11)
XM_017453600.1	8.09093	0.00101263	phospholipase C delta 1 (plcd1), transcript variant X1
XM_017454757.1	8.10085	0.000156929	protein NDRG1-like (LOC108257201)
XM_017471313.1	8.19562	5.16396e-10	laminin subunit alpha 3 (lama3)
XM_017492186.1	8.24766	0.0443295	chromosome 18 open reading frame, human C18orf32 (c18h18orf32), transcript variant X1
XM_017492199.1	8.31364	0.000572462	programmed cell death 1 ligand 1-like (LOC108278705), transcript variant X2
XM_017493225.1	8.42455	0.00973794	cingulin-like protein 1 (LOC108279186)
XM_017455604.1	8.48639	0.00706509	kunitz-type protease inhibitor 1-like (LOC108257674)
XM_017470709.1	8.59847	0.00674301	EGF like domain multiple 6 (egfl6), transcript variant X1
XM_017487319.1	8.61721	0.00650826	coiled-coil domain-containing protein 50-like (LOC108276045), transcript variant X1
XM_017496404.1	8.6532	0.0035487	claudin-4-like (LOC108280904)
XM_017460612.1	8.77751	0.000645534	zinc finger protein 32-like (LOC108260368), transcript variant X1
XM_017465113.1	8.86388	0.00502123	semaphorin-7A-like (LOC108263896)
XM_017467684.1	8.89274	0.0375605	transcription factor 7-like 1-B (LOC108265410)
XM_017462866.1	8.95684	1.32825e-05	cystatin-B-like (LOC108262360)
XM_017475644.1	8.984	0.00284966	RAB42, member RAS oncogene family (rab42)
XM_017496391.1	8.99248	0.000171162	sialidase-4-like (LOC108280893)
XM_017469438.1	9.24466	0.0333933	uncharacterized LOC108266323 (LOC108266323)
XM_017450272.1	9.2694	0.0256485	filamin binding LIM protein 1 (fblim1)
XM_017452760.1	9.3488	0.0357077	inhibitor of nuclear factor kappa-B kinase subunit alpha-like (LOC108256175)
XM_017469586.1	9.41652	0.00731771	MORC family CW-type zinc finger protein 3-like (LOC108266383)
XM_017487641.1	9.4352	0.00630604	homeobox C10 (hoxc10), transcript variant X2
XM_017480504.1	9.455	7.76407e-12	keratin, type II cytoskeletal 5-like (LOC108272212)
XM_017466184.1	9.47699	0.0368291	E3 ubiquitin-protein ligase arih1 (LOC108264557)
XM_017458025.1	9.50335	0.00231399	insulin receptor substrate 2-like (LOC108258957)
XM_017481901.1	9.81928	0.00724199	forkhead box protein K2-like (LOC108272985)
XM_017467772.1	9.91346	2.10597e-09	uncharacterized LOC108265448 (LOC108265448)
XM_017452196.1	9.98209	2.23806e-05	aquaporin-3-like (LOC108255873)
XM_017460650.1	10.0267	0.0263563	neutrophil cytosolic factor 1 (ncf1)
XM_017489665.1	10.1436	0.000169637	ring finger protein 208 (rnf208)
XM_017458726.1	10.2369	1.1801e-05	uncharacterized LOC108259332 (LOC108259332)
XM_017477863.1	10.2965	1.133e-08	sphingosine 1-phosphate receptor 4-like (LOC108270882)
XM_017495153.1	10.3771	0.000156929	transient receptor potential cation channel subfamily M member 4-like (LOC108280300)
XM_017483782.1	10.3847	5.22108e-05	solute carrier family 16 member 3 (slc16a3)
XM_017466047.1	10.4145	0.00855197	myosin VA (myo5a), transcript variant X5
XM_017475766.1	10.4991	0.000136563	ezrin-like (LOC108269770)
XM_017476258.1	10.5155	0.00782437	egl-9 family hypoxia inducible factor 3 (egln3), transcript variant X2
XM_017456063.1	10.5982	3.08369e-07	leukocyte elastase inhibitor-like (LOC108257915)
XM_017488666.1	10.6392	0.00654987	NOTCH-regulated ankyrin repeat protein (nrarp)
XM_017461402.1	10.6454	0.0442693	ubiquitin carboxyl-terminal hydrolase CYLD-like (LOC108260805), transcript variant X2
XM_017450365.1	10.8493	2.14031e-06	TIMP metallopeptidase inhibitor 4 (timp4)
XM_017473721.1	10.873	8.64496e-10	calpain-8-like (LOC108268628)
XM_017475822.1	10.9018	3.11954e-05	NFKB inhibitor alpha (nfkbia)
XM_017480988.1	10.9187	0.00198229	glutamic acid-rich protein-like (LOC108272534)
XM_017457603.1	10.9544	0.0224823	breast cancer anti-estrogen resistance protein 3-like (LOC108258737), transcript variant X3
XM_017463822.1	11.026	8.15897e-07	collagen alpha-1(XVII) chain-like (LOC108263226)
XM_017460602.1	11.1048	0.00881512	allograft inflammatory factor 1 like (aif1l)
XM_017488115.1	11.1575	6.67649e-05	ras-related C3 botulinum toxin substrate 2 (LOC108276437)
XM_017479027.1	11.1594	0.0180768	adrenomedullin (adm), transcript variant X2
XM_017466859.1	11.1771	0.0224823	selenoprotein K (LOC108264888), transcript variant X1
XM_017471044.1	11.2115	0.0318314	uncharacterized LOC108267084 (LOC108267084), transcript variant X4
XM_017470356.1	11.2582	0.000659019	gamma-aminobutyric acid receptor-associated protein-like 1 (LOC108266696), transcript variant X1
XM_017453954.1	11.2863	0.00480227	tumor protein D52 (tpd52), transcript variant X1
XM_017458119.1	11.3402	2.12519e-05	cystathionine-beta-synthase (cbs)
XM_017452867.1	11.4119	0.0247529	pleckstrin homology-like domain family B member 3 (LOC108256233), transcript variant X2
XM_017490385.1	11.4429	0.0142491	tripartite motif-containing protein 16-like (LOC108277565)
XM_017488869.1	11.4474	0.032394	RAN binding protein 3 like (ranbp3l)
XM_017464418.1	11.4876	2.50462e-07	uncharacterized LOC108263525 (LOC108263525)
XM_017465575.1	11.5819	0.00250999	ATM interactor (atmin)
XM_017476282.1	11.5954	0.0114781	zinc finger protein 395-like (LOC108270040)
XM_017456040.1	11.6053	0.000616475	G protein-coupled receptor 31 (gpr31)
XM_017476577.1	11.6916	0.00284538	enolase family member 4 (eno4), transcript variant X1
XM_017470525.1	11.8929	0.00532072	ATP-dependent 6-phosphofructokinase, liver type-like (LOC108266791)
XM_017457388.1	12.1201	0.0112151	interferon-induced GTP-binding protein Mx2-like (LOC108258629)
XM_017484286.1	12.1266	7.48537e-07	centrosomal protein 55 (cep55)
XM_017493578.1	12.269	0.00647164	migration and invasion enhancer 1 (mien1), transcript variant X2
XM_017476020.1	12.3215	0.0355452	protein quaking-A (LOC108269894), transcript variant X2
XM_017470456.1	12.3417	0.0487044	solute carrier family 37 member 1 (slc37a1)
XM_017466945.1	12.4185	0.0349229	growth arrest and DNA damage-inducible protein GADD45 gamma-like (LOC108264936)
XM_017476143.1	12.4929	0.000260058	cdc42 effector protein 2-like (LOC108269960)
XM_017465683.1	12.6526	0.000547065	optic atrophy 3 (autosomal recessive, with chorea and spastic paraplegia) (opa3), transcript variant X1
XM_017461865.1	12.7525	1.2305e-06	cofilin-2-like (LOC108261049)
XM_017494379.1	12.7923	0.0155839	6-phosphofructo-2-kinase/fructose-2,6-biphosphatase 3 (pfkfb3)
XM_017466516.1	12.8737	0.000295891	P2Y purinoceptor 2-like (LOC108264725), transcript variant X1
XM_017467755.1	12.9558	0.0151296	H-2 class II histocompatibility antigen, I-E beta chain-like (LOC108265442)
XM_017464168.1	13.0655	0.000584106	NK6 homeobox 2 (nkx6-2)
XM_017482063.1	13.0757	0.000296239	carcinoembryonic antigen-related cell adhesion molecule 1-like (LOC108273079)
XM_017476006.1	13.1279	4.21039e-06	gap junction beta-3 protein-like (LOC108269888)
XM_017480126.1	13.2425	0.000284868	transcription factor AP-2 gamma (tfap2c), transcript variant X1
XM_017475784.1	13.3541	3.76167e-05	endoplasmic reticulum oxidoreductase 1 alpha (ero1a)
XM_017487048.1	13.3826	0.00255056	protein-glutamine gamma-glutamyltransferase K-like (LOC108275916), transcript variant X1
XM_017451974.1	13.4712	0.023794	AN1-type zinc finger protein 5-like (LOC108255775), transcript variant X1
XM_017469364.1	13.6578	9.43598e-05	phospholipase C like 1 (plcl1)
XM_017469870.1	13.7669	0.00667307	Sp9 transcription factor (sp9)
XM_017465184.1	13.7975	0.00781846	uncharacterized LOC108263951 (LOC108263951)
XM_017480307.1	13.9275	0.0318899	solute carrier organic anion transporter family member 2A1 (slco2a1)
XM_017453342.1	14.0072	0.000135971	glycogen synthase 1 (gys1)
XM_017477811.1	14.0123	0.0288854	uncharacterized LOC108270847 (LOC108270847)
XM_017460461.1	14.0127	0.00532072	uroplakin-3b-like (LOC108260300)
XM_017489598.1	14.0642	0.000404298	uncharacterized LOC108277153 (LOC108277153), transcript variant X1
XM_017479852.1	14.0998	1.45753e-09	tumor protein p63 (tp63), transcript variant X2
XM_017476623.1	14.1423	2.95887e-12	tyrosine-protein kinase Lck-like (LOC108270195)
XM_017483375.1	14.1913	0.0130324	supervillin-like (LOC108273812), transcript variant X2
XM_017464083.1	14.2158	0.000620222	cystatin-like (LOC108263371)
XM_017486506.1	14.24	1.25419e-19	protein-glutamine gamma-glutamyltransferase K-like (LOC108275601)
XM_017479761.1	14.303	3.80488e-07	plakophilin 1 (pkp1)
XM_017488246.1	14.3166	0.0306123	swelling dependent chloride channel (icln), transcript variant X1
XM_017456252.1	14.416	0.000820125	fermitin family member 1 (fermt1)
XM_017476286.1	14.4984	4.5305e-08	prepronociceptin-like (LOC108270041)
XM_017459601.1	14.5373	7.36796e-05	myelin protein zero-like protein 2 (LOC108259864), transcript variant X2
XM_017485510.1	14.5834	0.0297438	non-muscle caldesmon-like (LOC108274999)
XM_017479482.1	14.6953	0.0376628	polymerase (RNA) III subunit G like (polr3gl), transcript variant X2
XM_017450727.1	14.8698	0.0392421	proto-oncogene tyrosine-protein kinase Src-like (LOC108255075)
XM_017466115.1	14.8952	1.42182e-07	chromosome 4 open reading frame, human C15orf48 (c4h15orf48)
XM_017474564.1	14.9546	0.0209434	troponin I, slow skeletal muscle-like (LOC108269051)
XM_017465508.1	15.0244	0.0333933	CD9 molecule (cd9), transcript variant X1
XM_017473267.1	15.395	0.00311949	E3 ubiquitin-protein ligase RNF182-like (LOC108268348)
XM_017484912.1	15.4903	0.0180107	methionyl-tRNA synthetase 2, mitochondrial (mars2)
XM_017453847.1	15.5645	0.00481612	pancreatic and duodenal homeobox 1 (pdx1)
XM_017469936.1	15.8263	0.0339486	LIM domain 7 (lmo7), transcript variant X4
XM_017491232.1	15.9449	0.010179	phospholipase D1-like (LOC108278083)
XM_017458185.1	16.1556	0.0360459	C3a anaphylatoxin chemotactic receptor-like (LOC108259053)
XM_017451876.1	16.3791	0.000171948	zinc metalloproteinase-disintegrin-like crotastatin (LOC108255713)
XM_017488049.1	16.5144	0.0146969	splA/ryanodine receptor domain and SOCS box containing 1 (spsb1), transcript variant X1
XM_017470087.1	16.5942	0.0306005	plakophilin 4 (pkp4)
XM_017486897.1	16.8659	0.0312741	retinol binding protein 7 (rbp7)
XM_017456232.1	16.8729	9.93516e-11	desmoglein-2-like (LOC108258009)
XM_017474960.1	17.0229	0.0333933	cryptochrome-2-like (LOC108269229), transcript variant X1
XM_017473733.1	17.0583	0.00782437	C-factor-like (LOC108268662), transcript variant X1
XM_017479790.1	17.2257	0.029917	U2AF homology motif (UHM) kinase 1 (uhmk1)
XM_017466062.1	17.3572	0.012032	basonuclin 1 (bnc1)
XM_017492554.1	17.4795	0.0275828	neural precursor cell expressed, developmentally down-regulated 4-like, E3 ubiquitin protein ligase (nedd4l)
XM_017474291.1	17.9347	0.0142454	neuron navigator 2-like (LOC108268924
XM_017476005.1	18.0524	0.00654987	gap junction beta-4 protein-like (LOC108269887)
XM_017460667.1	18.2387	0.0443295	uncharacterized LOC108260397 (LOC108260397), transcript variant X4
XM_017452120.1	18.254	0.0114976	neurofilament, light polypeptide (nefl)
XM_017458948.1	18.4127	0.00568972	beta-1,3-galactosyltransferase 2-like (LOC108259433)
XM_017475839.1	18.4706	0.0011524	cell cycle control protein 50B-like (LOC108269804)
XM_017458328.1	18.5255	0.0306005	GTPase IMAP family member 4-like (LOC108259111)
XM_017485669.1	18.5949	0.00190415	plakophilin-3-like (LOC108275089)
XM_017463888.1	18.6096	0.000115914	leucine-rich repeat LGI family member 2-like (LOC108263253)
XM_017461088.1	18.6541	0.0120773	mab-21 like 2 (mab21l2)
XM_017494783.1	18.7401	0.0325148	adrenomedullin 2 (adm2)
XM_017458020.1	18.8443	0.000849665	cell surface A33 antigen-like (LOC108258953)
XM_017488451.1	18.917	0.0480249	rab11 family-interacting protein 1-like (LOC108276639)
XM_017471084.1	18.9653	0.0269083	uncharacterized LOC108267120 (LOC108267120)
XM_017450257.1	19.3823	0.036046	tripartite motif containing 62 (trim62)
XM_017462701.1	19.3827	0.000604991	globoside alpha-1,3-N-acetylgalactosaminyltransferase 1-like (LOC108262004)
XM_017476096.1	19.4224	2.27162e-18	14-3-3 protein beta/alpha-like (LOC108269934)
XM_017464696.1	19.5558	0.0310125	DNA damage-inducible transcript 4 protein-like (LOC108263660)
XM_017475309.1	19.5855	1.68339e-06	lectin, galactoside binding soluble 3 (lgals3)
XM_017487699.1	19.6912	0.0424697	round spermatid basic protein 1-like (LOC108276210), transcript variant X1
XM_017453199.1	19.8139	0.0243422	TRAF2 and NCK interacting kinase (tnik), transcript variant X8
XM_017476519.1	19.9033	0.0444103	protein-tyrosine kinase 2-beta-like (LOC108270138), transcript variant X1
XM_017455376.1	19.9345	0.00782437	14 kDa phosphohistidine phosphatase-like (LOC108257519)
XM_017481714.1	20.208	5.7942e-06	uncharacterized LOC108272889 (LOC108272889)
XM_017477467.1	20.6038	0.00175858	CUB domain-containing protein 1-like (LOC108270638)
XM_017485057.1	20.6213	0.00783273	aminoadipate-semialdehyde synthase (aass)
XM_017494736.1	20.631	0.00297872	CD9 antigen-like (LOC108280009), transcript variant X2
XM_017456235.1	20.8639	0.0361023	leucine-rich repeat transmembrane protein FLRT2-like (LOC108258011)
XM_017472392.1	20.9709	0.0251132	zonadhesin-like (LOC108267896)
XM_017469573.1	20.9933	0.00046512	serum deprivation response (sdpr)
XM_017484394.1	21.3497	0.0113318	protein phosphatase 1 regulatory subunit 3C (ppp1r3c)
XM_017486985.1	21.3653	0.0108268	RBBP8 N-terminal like (rbbp8nl), transcript variant X2
XM_017452231.1	21.7943	0.00045033	kinase suppressor of ras 2 (ksr2)
XM_017496618.1	22.1	0.0045483	formin-like protein 20 (LOC108281074)
XM_017483320.1	22.318	0.000377229	aspartate dehydrogenase domain containing (aspdh), transcript variant X1
XM_017485858.1	22.4087	0.0300029	Ras association domain family member 7 (rassf7), transcript variant X1
XM_017482191.1	22.5777	0.0355452	KIAA0430 ortholog (kiaa0430)
XM_017493191.1	22.7816	0.0346305	soluble lamin-associated protein of 75 kDa-like (LOC108279168), transcript variant X3
XM_017477658.1	22.7958	0.020195	integrin subunit beta 6 (itgb6), transcript variant X4
XM_017492629.1	22.879	8.85796e-11	leucine-rich repeat neuronal protein 4-like (LOC108278898)
XM_017454346.1	23.0559	1.22448e-07	keratin, type I cytoskeletal 50 kDa-like (LOC108256992)
XM_017489560.1	23.262	0.0194512	very low density lipoprotein receptor (vldlr)
XM_017459124.1	23.2973	0.0334414	myelin and lymphocyte protein-like (LOC108259537), transcript variant X1
XM_017471078.1	23.3953	0.0348201	uncharacterized LOC108267114 (LOC108267114)
XM_017460989.1	24.1147	0.0306576	PR domain zinc finger protein 1-like (LOC108260590), transcript variant X2
XM_017469632.1	24.1739	0.0243422	nuclear receptor subfamily 1 group I member 2 (nr1i2)
XM_017487084.1	24.5965	0.00306786	pleckstrin homology and RhoGEF domain containing G5 (plekhg5), transcript variant X8
XM_017470777.1	24.7578	0.0378629	taste receptor type 2 member 123-like (LOC108266939), transcript variant X2
XM_017489026.1	25.0156	1.43604e-09	collagenase 3-like (LOC108276915)
XM_017492399.1	25.4505	0.0138434	fibroblast growth factor 1 (fgf1)
XM_017466625.1	25.4978	0.00532072	purinergic receptor P2Y1 (p2ry1)
XM_017494204.1	25.6116	0.00213788	microsomal glutathione S-transferase 1 (mgst1)
XM_017459060.1	25.7362	8.26648e-15	keratin, type I cytoskeletal 19-like (LOC108259507)
XM_017494552.1	26.0581	0.0056155	differentially expressed in FDCP 6 homolog (LOC108279918)
XM_017463356.1	26.1732	0.00046512	uncharacterized protein KIAA1522 homolog (LOC108262993)
XM_017470652.1	26.1827	0.00281173	tissue factor pathway inhibitor-like (LOC108266850), transcript variant X1
XM_017479953.1	26.2069	0.00236567	plexin-B1-like (LOC108271959)
XM_017462630.1	26.9384	0.0387485	fatty acid-binding protein, brain-like (LOC108261865)
XM_017473389.1	27.06	1.15494e-08	calpain-1 catalytic subunit-like (LOC108268402)
XM_017451502.1	28.0656	0.026903	tet methylcytosine dioxygenase 3 (tet3), transcript variant X2
XM_017468768.1	28.1934	0.00397744	sterol O-acyltransferase 1 (soat1), transcript variant X1
XM_017466663.1	29.072	0.000211251	protein-L-isoaspartate (D-aspartate) O-methyltransferase domain containing 1 (pcmtd1)
XM_017471449.1	29.356	5.12927e-06	nuclear receptor-binding protein 2-like (LOC108267406)
XM_017451973.1	30.6168	0.00076412	guanine deaminase (gda)
XM_017480756.1	30.7942	0.0299559	ictacalcin (LOC100305037), transcript variant X1
XM_017462918.1	31.4322	0.000275405	leukocyte elastase inhibitor-like (LOC108262475)
XM_017478518.1	31.4428	0.01355	mucin-5AC-like (LOC108271166)
XM_017459532.1	31.5002	0.0183578	E3 ubiquitin-protein ligase RNF128-like (LOC108259815)
XM_017488065.1	32.6305	0.00177918	uncharacterized LOC108276417 (LOC108276417)
XM_017466090.1	32.9311	0.000858543	homer scaffolding protein 2 (homer2), transcript variant X5
XM_017492490.1	33.1243	0.0168676	15-hydroxyprostaglandin dehydrogenase [NAD(+)]-like (LOC108278852)
XM_017487443.1	33.1353	3.25093e-19	keratin, type II cytoskeletal 8-like (LOC108276093)
XM_017496108.1	33.2992	0.0104335	erythroferrone-like (LOC108280744), transcript variant X1
XM_017472298.1	33.7245	0.00924229	tensin 3 (tns3), transcript variant X2
XM_017495348.1	33.7633	0.0215441	neuronal guanine nucleotide exchange factor (ngef), transcript variant X1
XM_017460691.1	33.8641	0.0138777	tripartite motif-containing protein 16-like (LOC108260410), transcript variant X1
XM_017477884.1	34.259	0.00953583	LIM domain-binding protein 1 (LOC108270891), transcript variant X2
XM_017473561.1	34.4324	0.0107098	uncharacterized LOC108268537 (LOC108268537)
XM_017477708.1	34.8191	4.73371e-14	keratin, type I cytoskeletal 50 kDa-like (LOC108270790)
XM_017481937.1	35.1058	0.0257799	uncharacterized LOC108273003 (LOC108273003), transcript variant X1
XM_017462381.1	35.6065	7.83101e-05	leukocyte elastase inhibitor-like (LOC108261527)
XM_017468757.1	35.8358	0.00130002	transcription cofactor vestigial-like protein 4 (LOC108265912)
XM_017491132.1	36.3286	0.0118166	traf2 and NCK-interacting protein kinase-like (LOC108278015)
XM_017470752.1	36.8366	0.000592005	serine protease inhibitor Kazal-type 1-like (LOC108266920)
XM_017462251.1	36.9472	2.75988e-06	urokinase plasminogen activator surface receptor-like (LOC108261347)
XM_017450557.1	37.6107	0.000252477	band 4.1-like protein 1 (LOC108254997), transcript variant X5
XM_017482475.1	38.4817	0.000604991	zinc finger protein 185-like (LOC108273311)
XM_017467011.1	39.0458	0.0182319	MAP kinase interacting serine/threonine kinase 2 (mknk2), transcript variant X2
XM_017472210.1	39.2293	0.0236411	lactose-binding lectin l-2-like (LOC108267789)
XM_017455455.1	39.5449	0.00855197	vestigial like family member 2 (vgll2), transcript variant X2
XM_017456068.1	40.0386	0.000211901	leukocyte elastase inhibitor-like (LOC108257918)
XM_017496039.1	42.9244	0.011729	interleukin-20 receptor subunit beta-like (LOC108280709)
XM_017472035.1	44.0166	8.18811e-06	nectin-4-like (LOC108267696)
XM_017490657.1	44.5461	0.0124935	prostaglandin G/H synthase 2-like (LOC108277763)
XM_017482058.1	47.0889	0.000235244	growth factor receptor-bound protein 10-like (LOC108273075)
XM_017486109.1	47.3303	0.000115914	regulator of G-protein signaling 14-like (LOC108275341)
XM_017466586.1	47.7701	0.00284701	uncharacterized LOC108264746 (LOC108264746)
XM_017471454.1	51.7725	3.60089e-05	cystatin-like protein (LOC108267408)
XM_017495631.1	52.0572	7.36796e-05	proline rich and Gla domain 2 (prrg2)
XM_017487958.1	56.3908	7.36796e-05	protein Wnt-7a-like (LOC108276349)
XM_017452410.1	57.8542	3.95727e-05	arrestin domain-containing protein 1-like (LOC108255981)
XM_017487582.1	57.952	3.76167e-05	diacylglycerol kinase beta-like (LOC108276149)
XM_017487511.1	59.8364	1.28241e-06	neural cell adhesion molecule L1-like protein (LOC108276120)
XM_017462663.1	62.0693	0.00152415	lactose-binding lectin l-2-like (LOC108261918)
XM_017481715.1	63.7232	5.63438e-05	uncharacterized LOC108272891 (LOC108272891)
XM_017490119.1	65.337	1.73687e-06	gamma-glutamyl cyclotransferase (ggct), transcript variant X1
XM_017492137.1	67.9538	0.0001313	ankyrin repeat domain-containing protein SOWAHA-like (LOC108278667)
XM_017471445.1	68.3482	0.00148011	thread biopolymer filament subunit gamma-like (LOC108267402)
XM_017450010.1	68.6819	5.98195e-06	natterin-like protein (LOC108254737)
XM_017463385.1	70.8331	5.06908e-07	hydroxyprostaglandin dehydrogenase 15-(NAD) (hpgd)
XM_017479641.1	71.9291	5.99549e-05	forkhead box P1 (foxp1), transcript variant X10
XM_017461117.1	75.995	1.99338e-05	C-X-C motif chemokine 2-like (LOC108260679)
XM_017483988.1	76.2059	3.08369e-07	DNA damage inducible transcript 4 (ddit4)
XM_017458130.1	80.6251	1.97632e-05	steroid sulfatase (microsomal), isozyme S (sts), transcript variant X2
XM_017463157.1	88.3018	0.0097792	uncharacterized LOC108262813 (LOC108262813)
XM_017458253.1	119.587	3.94065e-10	JunB proto-oncogene, AP-1 transcription factor subunit (junb)
XM_017466488.1	150.828	6.0391e-07	cytochrome P450 1A1 (LOC108264711)
XM_017456852.1	161.583	2.92246e-10	verrucotoxin subunit beta-like (LOC108258304)
XM_017457583.1	183.401	7.84185e-11	fatty acid-binding protein, brain-like (LOC108258710)
XM_017454447.1	184.262	4.28126e-34	keratin, type I cytoskeletal 50 kDa-like (LOC108257047)
XM_017454449.1	202.96	2.04047e-11	keratin, type I cytoskeletal 13-like (LOC108257049)
XM_017456843.1	208.722	1.63542e-11	verrucotoxin subunit beta-like (LOC108258298)

## Sheet: Fishers
Data Sheet 2. Fisher's exact test between non-immunized control and rDnaK only week 6 skin samples
Tags	GO ID	GO Name	GO Category	FDR	TestSet Sequences
[OVER]	GO:0006757	ATP generation from ADP	BIOLOGICAL_PROCESS	5.46197e-08	XM_017487825.1;XM_017495101.1;XM_017476577.1;XM_017480736.1;XM_017484559.1;XM_017476889.1;XM_017485439.1;XM_017470525.1;XM_017464078.1;XM_017451790.1;XM_017492276.1;XM_017466150.1;XM_017466151.1;XM_017484560.1
[OVER]	GO:0042866	pyruvate biosynthetic process	BIOLOGICAL_PROCESS	5.46197e-08	XM_017487825.1;XM_017495101.1;XM_017476577.1;XM_017480736.1;XM_017484559.1;XM_017476889.1;XM_017485439.1;XM_017470525.1;XM_017464078.1;XM_017451790.1;XM_017492276.1;XM_017466150.1;XM_017466151.1;XM_017484560.1
[OVER]	GO:0009166	nucleotide catabolic process	BIOLOGICAL_PROCESS	5.46197e-08	XM_017487825.1;XM_017495101.1;XM_017476577.1;XM_017480736.1;XM_017484559.1;XM_017476889.1;XM_017485439.1;XM_017470525.1;XM_017483320.1;XM_017464078.1;XM_017451790.1;XM_017492276.1;XM_017466150.1;XM_017466151.1;XM_017484560.1
[OVER]	GO:0006096	glycolytic process	BIOLOGICAL_PROCESS	5.46197e-08	XM_017487825.1;XM_017495101.1;XM_017476577.1;XM_017480736.1;XM_017484559.1;XM_017476889.1;XM_017485439.1;XM_017470525.1;XM_017464078.1;XM_017451790.1;XM_017492276.1;XM_017466150.1;XM_017466151.1;XM_017484560.1
[OVER]	GO:0016051	carbohydrate biosynthetic process	BIOLOGICAL_PROCESS	6.46731e-08	XM_017487825.1;XM_017495101.1;XM_017453342.1;XM_017476577.1;XM_017480736.1;XM_017484559.1;XM_017476889.1;XM_017485439.1;XM_017470525.1;XM_017464078.1;XM_017451790.1;XM_017492276.1;XM_017466150.1;XM_017484395.1;XM_017484396.1;XM_017484394.1;XM_017466151.1;XM_017484560.1
[OVER]	GO:0005882	intermediate filament	CELLULAR_COMPONENT	6.46731e-08	XM_017480513.1;XM_017480504.1;XM_017471446.1;XM_017471445.1;XM_017487443.1;XM_017454346.1;XM_017454347.1;XM_017477731.1;XM_017452120.1;XM_017477708.1;XM_017454287.1;XM_017454449.1;XM_017454447.1;XM_017459060.1
[OVER]	GO:1901292	nucleoside phosphate catabolic process	BIOLOGICAL_PROCESS	7.37571e-08	XM_017487825.1;XM_017495101.1;XM_017476577.1;XM_017480736.1;XM_017484559.1;XM_017476889.1;XM_017485439.1;XM_017470525.1;XM_017483320.1;XM_017464078.1;XM_017451790.1;XM_017492276.1;XM_017466150.1;XM_017466151.1;XM_017484560.1
[OVER]	GO:0045111	intermediate filament cytoskeleton	CELLULAR_COMPONENT	7.78997e-08	XM_017480513.1;XM_017480504.1;XM_017471446.1;XM_017471445.1;XM_017487443.1;XM_017454346.1;XM_017454347.1;XM_017477731.1;XM_017452120.1;XM_017477708.1;XM_017454287.1;XM_017454449.1;XM_017454447.1;XM_017459060.1
[OVER]	GO:0046031	ADP metabolic process	BIOLOGICAL_PROCESS	8.07573e-08	XM_017487825.1;XM_017495101.1;XM_017476577.1;XM_017480736.1;XM_017484559.1;XM_017476889.1;XM_017485439.1;XM_017470525.1;XM_017464078.1;XM_017451790.1;XM_017492276.1;XM_017466150.1;XM_017466151.1;XM_017484560.1
[OVER]	GO:0046364	monosaccharide biosynthetic process	BIOLOGICAL_PROCESS	9.52426e-08	XM_017487825.1;XM_017495101.1;XM_017476577.1;XM_017480736.1;XM_017484559.1;XM_017476889.1;XM_017485439.1;XM_017470525.1;XM_017464078.1;XM_017451790.1;XM_017492276.1;XM_017466150.1;XM_017466151.1;XM_017484560.1
[OVER]	GO:0009135	purine nucleoside diphosphate metabolic process	BIOLOGICAL_PROCESS	9.52426e-08	XM_017487825.1;XM_017495101.1;XM_017476577.1;XM_017480736.1;XM_017484559.1;XM_017476889.1;XM_017485439.1;XM_017470525.1;XM_017464078.1;XM_017451790.1;XM_017492276.1;XM_017466150.1;XM_017466151.1;XM_017484560.1
[OVER]	GO:0009179	purine ribonucleoside diphosphate metabolic process	BIOLOGICAL_PROCESS	9.52426e-08	XM_017487825.1;XM_017495101.1;XM_017476577.1;XM_017480736.1;XM_017484559.1;XM_017476889.1;XM_017485439.1;XM_017470525.1;XM_017464078.1;XM_017451790.1;XM_017492276.1;XM_017466150.1;XM_017466151.1;XM_017484560.1
[OVER]	GO:0009185	ribonucleoside diphosphate metabolic process	BIOLOGICAL_PROCESS	9.52426e-08	XM_017487825.1;XM_017495101.1;XM_017476577.1;XM_017480736.1;XM_017484559.1;XM_017476889.1;XM_017485439.1;XM_017470525.1;XM_017464078.1;XM_017451790.1;XM_017492276.1;XM_017466150.1;XM_017466151.1;XM_017484560.1
[OVER]	GO:0055114	oxidation-reduction process	BIOLOGICAL_PROCESS	9.52426e-08	XM_017495101.1;XM_017456064.1;XM_017451502.1;XM_017456068.1;XM_017490657.1;XM_017467098.1;XM_017484395.1;XM_017473561.1;XM_017463385.1;XM_017477155.1;XM_017477157.1;XM_017484560.1;XM_017454951.1;XM_017476889.1;XM_017492490.1;XM_017466488.1;XM_017492492.1;XM_017477987.1;XM_017466924.1;XM_017468384.1;XM_017466850.1;XM_017456169.1;XM_017476254.1;XM_017490048.1;XM_017456063.1;XM_017456067.1;XM_017490…
[OVER]	GO:0019319	hexose biosynthetic process	BIOLOGICAL_PROCESS	9.52426e-08	XM_017487825.1;XM_017495101.1;XM_017476577.1;XM_017480736.1;XM_017484559.1;XM_017476889.1;XM_017485439.1;XM_017470525.1;XM_017464078.1;XM_017451790.1;XM_017492276.1;XM_017466150.1;XM_017466151.1;XM_017484560.1
[OVER]	GO:0006094	gluconeogenesis	BIOLOGICAL_PROCESS	9.52426e-08	XM_017487825.1;XM_017495101.1;XM_017476577.1;XM_017480736.1;XM_017484559.1;XM_017476889.1;XM_017485439.1;XM_017470525.1;XM_017464078.1;XM_017451790.1;XM_017492276.1;XM_017466150.1;XM_017466151.1;XM_017484560.1
[OVER]	GO:0019363	pyridine nucleotide biosynthetic process	BIOLOGICAL_PROCESS	1.20705e-07	XM_017487825.1;XM_017495101.1;XM_017476577.1;XM_017480736.1;XM_017484559.1;XM_017476889.1;XM_017485439.1;XM_017470525.1;XM_017483320.1;XM_017464078.1;XM_017451790.1;XM_017492276.1;XM_017466150.1;XM_017466151.1;XM_017484560.1
[OVER]	GO:0019359	nicotinamide nucleotide biosynthetic process	BIOLOGICAL_PROCESS	1.20705e-07	XM_017487825.1;XM_017495101.1;XM_017476577.1;XM_017480736.1;XM_017484559.1;XM_017476889.1;XM_017485439.1;XM_017470525.1;XM_017483320.1;XM_017464078.1;XM_017451790.1;XM_017492276.1;XM_017466150.1;XM_017466151.1;XM_017484560.1
[OVER]	GO:0006165	nucleoside diphosphate phosphorylation	BIOLOGICAL_PROCESS	1.33438e-07	XM_017487825.1;XM_017495101.1;XM_017476577.1;XM_017480736.1;XM_017484559.1;XM_017476889.1;XM_017485439.1;XM_017470525.1;XM_017464078.1;XM_017451790.1;XM_017492276.1;XM_017466150.1;XM_017466151.1;XM_017484560.1
[OVER]	GO:0046939	nucleotide phosphorylation	BIOLOGICAL_PROCESS	1.33438e-07	XM_017487825.1;XM_017495101.1;XM_017476577.1;XM_017480736.1;XM_017484559.1;XM_017476889.1;XM_017485439.1;XM_017470525.1;XM_017464078.1;XM_017451790.1;XM_017492276.1;XM_017466150.1;XM_017466151.1;XM_017484560.1
[OVER]	GO:0072525	pyridine-containing compound biosynthetic process	BIOLOGICAL_PROCESS	1.48946e-07	XM_017487825.1;XM_017495101.1;XM_017476577.1;XM_017480736.1;XM_017484559.1;XM_017476889.1;XM_017485439.1;XM_017470525.1;XM_017483320.1;XM_017464078.1;XM_017451790.1;XM_017492276.1;XM_017466150.1;XM_017466151.1;XM_017484560.1
[OVER]	GO:0016052	carbohydrate catabolic process	BIOLOGICAL_PROCESS	4.98949e-07	XM_017487825.1;XM_017495101.1;XM_017476577.1;XM_017480736.1;XM_017484559.1;XM_017476889.1;XM_017485439.1;XM_017470525.1;XM_017464078.1;XM_017451790.1;XM_017492276.1;XM_017466150.1;XM_017466151.1;XM_017484560.1
[OVER]	GO:0009132	nucleoside diphosphate metabolic process	BIOLOGICAL_PROCESS	7.66451e-07	XM_017487825.1;XM_017495101.1;XM_017476577.1;XM_017480736.1;XM_017484559.1;XM_017476889.1;XM_017485439.1;XM_017470525.1;XM_017464078.1;XM_017451790.1;XM_017492276.1;XM_017466150.1;XM_017466151.1;XM_017484560.1
[OVER]	GO:0006754	ATP biosynthetic process	BIOLOGICAL_PROCESS	8.24355e-07	XM_017487825.1;XM_017495101.1;XM_017476577.1;XM_017480736.1;XM_017484559.1;XM_017476889.1;XM_017485439.1;XM_017470525.1;XM_017464078.1;XM_017451790.1;XM_017492276.1;XM_017466150.1;XM_017466151.1;XM_017484560.1
[OVER]	GO:0004866	endopeptidase inhibitor activity	MOLECULAR_FUNCTION	1.22071e-06	XM_017470752.1;XM_017456063.1;XM_017456064.1;XM_017456067.1;XM_017455604.1;XM_017456068.1;XM_017453237.1;XM_017462918.1;XM_017475576.1;XM_017470652.1;XM_017475577.1;XM_017462866.1;XM_017462381.1;XM_017457797.1;XM_017464083.1;XM_017450365.1;XM_017490304.1
[OVER]	GO:0009206	purine ribonucleoside triphosphate biosynthetic process	BIOLOGICAL_PROCESS	1.53535e-06	XM_017487825.1;XM_017495101.1;XM_017476577.1;XM_017480736.1;XM_017484559.1;XM_017476889.1;XM_017485439.1;XM_017470525.1;XM_017464078.1;XM_017451790.1;XM_017492276.1;XM_017466150.1;XM_017466151.1;XM_017484560.1
[OVER]	GO:0009145	purine nucleoside triphosphate biosynthetic process	BIOLOGICAL_PROCESS	1.53535e-06	XM_017487825.1;XM_017495101.1;XM_017476577.1;XM_017480736.1;XM_017484559.1;XM_017476889.1;XM_017485439.1;XM_017470525.1;XM_017464078.1;XM_017451790.1;XM_017492276.1;XM_017466150.1;XM_017466151.1;XM_017484560.1
[OVER]	GO:0006006	glucose metabolic process	BIOLOGICAL_PROCESS	1.53535e-06	XM_017487825.1;XM_017495101.1;XM_017476577.1;XM_017480736.1;XM_017484559.1;XM_017476889.1;XM_017485439.1;XM_017470525.1;XM_017464078.1;XM_017451790.1;XM_017492276.1;XM_017466150.1;XM_017466151.1;XM_017484560.1
[OVER]	GO:0016491	oxidoreductase activity	MOLECULAR_FUNCTION	1.59728e-06	XM_017456169.1;XM_017495101.1;XM_017476254.1;XM_017490048.1;XM_017456063.1;XM_017456064.1;XM_017456067.1;XM_017490656.1;XM_017451502.1;XM_017460650.1;XM_017475784.1;XM_017456068.1;XM_017490657.1;XM_017483320.1;XM_017461523.1;XM_017467098.1;XM_017476258.1;XM_017473561.1;XM_017463385.1;XM_017486208.1;XM_017477155.1;XM_017477156.1;XM_017477157.1;XM_017484560.1;XM_017454950.1;XM_017476096.1;XM_017454…
[OVER]	GO:0061135	endopeptidase regulator activity	MOLECULAR_FUNCTION	1.8618e-06	XM_017470752.1;XM_017456063.1;XM_017456064.1;XM_017456067.1;XM_017455604.1;XM_017456068.1;XM_017453237.1;XM_017462918.1;XM_017475576.1;XM_017470652.1;XM_017475577.1;XM_017462866.1;XM_017462381.1;XM_017457797.1;XM_017464083.1;XM_017450365.1;XM_017490304.1
[OVER]	GO:0010951	negative regulation of endopeptidase activity	BIOLOGICAL_PROCESS	1.8618e-06	XM_017470752.1;XM_017456063.1;XM_017456064.1;XM_017456067.1;XM_017455604.1;XM_017456068.1;XM_017453237.1;XM_017462918.1;XM_017475576.1;XM_017470652.1;XM_017475577.1;XM_017462866.1;XM_017462381.1;XM_017457797.1;XM_017464083.1;XM_017450365.1;XM_017490304.1
[OVER]	GO:0019318	hexose metabolic process	BIOLOGICAL_PROCESS	2.01703e-06	XM_017487825.1;XM_017495101.1;XM_017476577.1;XM_017480736.1;XM_017484559.1;XM_017476889.1;XM_017485439.1;XM_017494379.1;XM_017470525.1;XM_017464078.1;XM_017451790.1;XM_017492276.1;XM_017466150.1;XM_017494382.1;XM_017494381.1;XM_017454888.1;XM_017466151.1;XM_017484560.1
[OVER]	GO:0097237	cellular response to toxic substance	BIOLOGICAL_PROCESS	2.34355e-06	XM_017456169.1;XM_017462381.1;XM_017456063.1;XM_017454668.1;XM_017456064.1;XM_017466850.1;XM_017456067.1;XM_017490656.1;XM_017456068.1;XM_017490657.1;XM_017462918.1
[OVER]	GO:0030414	peptidase inhibitor activity	MOLECULAR_FUNCTION	3.12704e-06	XM_017470752.1;XM_017456063.1;XM_017456064.1;XM_017456067.1;XM_017455604.1;XM_017456068.1;XM_017453237.1;XM_017462918.1;XM_017475576.1;XM_017470652.1;XM_017475577.1;XM_017462866.1;XM_017462381.1;XM_017457797.1;XM_017464083.1;XM_017450365.1;XM_017490304.1
[OVER]	GO:0006804	obsolete peroxidase reaction	BIOLOGICAL_PROCESS	3.12704e-06	XM_017456169.1;XM_017462381.1;XM_017456063.1;XM_017456064.1;XM_017456067.1;XM_017490656.1;XM_017456068.1;XM_017490657.1;XM_017462918.1
[OVER]	GO:0005996	monosaccharide metabolic process	BIOLOGICAL_PROCESS	3.12704e-06	XM_017487825.1;XM_017495101.1;XM_017476577.1;XM_017480736.1;XM_017484559.1;XM_017476889.1;XM_017485439.1;XM_017494379.1;XM_017470525.1;XM_017464078.1;XM_017451790.1;XM_017492276.1;XM_017466150.1;XM_017494382.1;XM_017494381.1;XM_017454888.1;XM_017466151.1;XM_017484560.1
[OVER]	GO:0004601	peroxidase activity	MOLECULAR_FUNCTION	3.12704e-06	XM_017456169.1;XM_017462381.1;XM_017456063.1;XM_017456064.1;XM_017456067.1;XM_017490656.1;XM_017456068.1;XM_017490657.1;XM_017462918.1
[OVER]	GO:0006090	pyruvate metabolic process	BIOLOGICAL_PROCESS	3.12704e-06	XM_017487825.1;XM_017495101.1;XM_017476577.1;XM_017480736.1;XM_017484559.1;XM_017476889.1;XM_017485439.1;XM_017470525.1;XM_017464078.1;XM_017451790.1;XM_017492276.1;XM_017466150.1;XM_017466151.1;XM_017484560.1
[OVER]	GO:0046496	nicotinamide nucleotide metabolic process	BIOLOGICAL_PROCESS	3.16529e-06	XM_017487825.1;XM_017495101.1;XM_017476577.1;XM_017480736.1;XM_017484559.1;XM_017476889.1;XM_017485439.1;XM_017470525.1;XM_017483320.1;XM_017464078.1;XM_017451790.1;XM_017492276.1;XM_017466150.1;XM_017466151.1;XM_017484560.1
[OVER]	GO:0004867	serine-type endopeptidase inhibitor activity	MOLECULAR_FUNCTION	3.80859e-06	XM_017470752.1;XM_017456063.1;XM_017456064.1;XM_017456067.1;XM_017455604.1;XM_017456068.1;XM_017462918.1;XM_017475576.1;XM_017470652.1;XM_017475577.1;XM_017462381.1;XM_017457797.1;XM_017490304.1
[OVER]	GO:0045861	negative regulation of proteolysis	BIOLOGICAL_PROCESS	3.83765e-06	XM_017470752.1;XM_017456063.1;XM_017456064.1;XM_017456067.1;XM_017455604.1;XM_017456068.1;XM_017453237.1;XM_017462918.1;XM_017475576.1;XM_017470652.1;XM_017475577.1;XM_017462866.1;XM_017462381.1;XM_017457797.1;XM_017456213.1;XM_017464083.1;XM_017450365.1;XM_017490304.1
[OVER]	GO:0019362	pyridine nucleotide metabolic process	BIOLOGICAL_PROCESS	3.8943e-06	XM_017487825.1;XM_017495101.1;XM_017476577.1;XM_017480736.1;XM_017484559.1;XM_017476889.1;XM_017485439.1;XM_017470525.1;XM_017483320.1;XM_017464078.1;XM_017451790.1;XM_017492276.1;XM_017466150.1;XM_017496399.1;XM_017487582.1;XM_017466151.1;XM_017484560.1
[OVER]	GO:0022610	biological adhesion	BIOLOGICAL_PROCESS	4.19485e-06	XM_017470087.1;XM_017470089.1;XM_017477658.1;XM_017470088.1;XM_017458454.1;XM_017458453.1;XM_017451502.1;XM_017472035.1;XM_017458457.1;XM_017463654.1;XM_017458456.1;XM_017458459.1;XM_017467506.1;XM_017478855.1;XM_017469936.1;XM_017485670.1;XM_017485671.1;XM_017493157.1;XM_017459601.1;XM_017488666.1;XM_017485669.1;XM_017479761.1;XM_017469777.1;XM_017460708.1;XM_017474089.1;XM_017476519.1;XM_017456…
[OVER]	GO:0007155	cell adhesion	BIOLOGICAL_PROCESS	4.19485e-06	XM_017470087.1;XM_017470089.1;XM_017477658.1;XM_017470088.1;XM_017458454.1;XM_017458453.1;XM_017451502.1;XM_017472035.1;XM_017458457.1;XM_017463654.1;XM_017458456.1;XM_017458459.1;XM_017467506.1;XM_017478855.1;XM_017469936.1;XM_017485670.1;XM_017485671.1;XM_017493157.1;XM_017459601.1;XM_017488666.1;XM_017485669.1;XM_017479761.1;XM_017469777.1;XM_017460708.1;XM_017474089.1;XM_017476519.1;XM_017456…
[OVER]	GO:0009201	ribonucleoside triphosphate biosynthetic process	BIOLOGICAL_PROCESS	4.69454e-06	XM_017487825.1;XM_017495101.1;XM_017476577.1;XM_017480736.1;XM_017484559.1;XM_017476889.1;XM_017485439.1;XM_017470525.1;XM_017464078.1;XM_017451790.1;XM_017492276.1;XM_017466150.1;XM_017466151.1;XM_017484560.1
[OVER]	GO:0072524	pyridine-containing compound metabolic process	BIOLOGICAL_PROCESS	4.94519e-06	XM_017487825.1;XM_017495101.1;XM_017476577.1;XM_017480736.1;XM_017484559.1;XM_017476889.1;XM_017485439.1;XM_017470525.1;XM_017483320.1;XM_017464078.1;XM_017451790.1;XM_017492276.1;XM_017466150.1;XM_017496399.1;XM_017487582.1;XM_017466151.1;XM_017484560.1
[OVER]	GO:0010466	negative regulation of peptidase activity	BIOLOGICAL_PROCESS	4.94519e-06	XM_017470752.1;XM_017456063.1;XM_017456064.1;XM_017456067.1;XM_017455604.1;XM_017456068.1;XM_017453237.1;XM_017462918.1;XM_017475576.1;XM_017470652.1;XM_017475577.1;XM_017462866.1;XM_017462381.1;XM_017457797.1;XM_017464083.1;XM_017450365.1;XM_017490304.1
[OVER]	GO:0016684	oxidoreductase activity, acting on peroxide as acceptor	MOLECULAR_FUNCTION	5.57761e-06	XM_017456169.1;XM_017462381.1;XM_017456063.1;XM_017456064.1;XM_017456067.1;XM_017490656.1;XM_017456068.1;XM_017490657.1;XM_017462918.1
[OVER]	GO:0046394	carboxylic acid biosynthetic process	BIOLOGICAL_PROCESS	5.57761e-06	XM_017487825.1;XM_017456169.1;XM_017492657.1;XM_017495101.1;XM_017476254.1;XM_017476577.1;XM_017480736.1;XM_017458119.1;XM_017484559.1;XM_017490656.1;XM_017476889.1;XM_017490657.1;XM_017485439.1;XM_017485057.1;XM_017470525.1;XM_017464078.1;XM_017451790.1;XM_017492276.1;XM_017466150.1;XM_017478109.1;XM_017466151.1;XM_017484560.1
[OVER]	GO:0016053	organic acid biosynthetic process	BIOLOGICAL_PROCESS	5.93282e-06	XM_017487825.1;XM_017456169.1;XM_017492657.1;XM_017495101.1;XM_017476254.1;XM_017476577.1;XM_017480736.1;XM_017458119.1;XM_017484559.1;XM_017490656.1;XM_017476889.1;XM_017490657.1;XM_017485439.1;XM_017485057.1;XM_017470525.1;XM_017464078.1;XM_017451790.1;XM_017492276.1;XM_017466150.1;XM_017478109.1;XM_017466151.1;XM_017484560.1
[OVER]	GO:0046434	organophosphate catabolic process	BIOLOGICAL_PROCESS	5.93282e-06	XM_017487825.1;XM_017495101.1;XM_017476577.1;XM_017480736.1;XM_017453600.1;XM_017484559.1;XM_017476889.1;XM_017485248.1;XM_017471846.1;XM_017485439.1;XM_017470525.1;XM_017483320.1;XM_017464078.1;XM_017451790.1;XM_017492276.1;XM_017466150.1;XM_017491232.1;XM_017469364.1;XM_017487582.1;XM_017466151.1;XM_017484560.1
[OVER]	GO:0016209	antioxidant activity	MOLECULAR_FUNCTION	6.59502e-06	XM_017456169.1;XM_017462381.1;XM_017456063.1;XM_017456064.1;XM_017466850.1;XM_017456067.1;XM_017490656.1;XM_017456068.1;XM_017490657.1;XM_017462918.1
[OVER]	GO:0098869	cellular oxidant detoxification	BIOLOGICAL_PROCESS	6.59502e-06	XM_017456169.1;XM_017462381.1;XM_017456063.1;XM_017456064.1;XM_017466850.1;XM_017456067.1;XM_017490656.1;XM_017456068.1;XM_017490657.1;XM_017462918.1
[OVER]	GO:0009156	ribonucleoside monophosphate biosynthetic process	BIOLOGICAL_PROCESS	6.63212e-06	XM_017455774.1;XM_017487825.1;XM_017495101.1;XM_017476577.1;XM_017480736.1;XM_017484559.1;XM_017476889.1;XM_017485439.1;XM_017470525.1;XM_017464078.1;XM_017451790.1;XM_017492276.1;XM_017466150.1;XM_017453954.1;XM_017466151.1;XM_017484560.1
[OVER]	GO:0034404	nucleobase-containing small molecule biosynthetic process	BIOLOGICAL_PROCESS	6.63212e-06	XM_017487825.1;XM_017495101.1;XM_017476577.1;XM_017480736.1;XM_017484559.1;XM_017476889.1;XM_017485439.1;XM_017470525.1;XM_017483320.1;XM_017464078.1;XM_017451790.1;XM_017492276.1;XM_017466150.1;XM_017466151.1;XM_017484560.1
[OVER]	GO:0061134	peptidase regulator activity	MOLECULAR_FUNCTION	6.67526e-06	XM_017470752.1;XM_017456063.1;XM_017456064.1;XM_017456067.1;XM_017455604.1;XM_017456068.1;XM_017453237.1;XM_017462918.1;XM_017475576.1;XM_017470652.1;XM_017475577.1;XM_017462866.1;XM_017462381.1;XM_017457797.1;XM_017464083.1;XM_017450365.1;XM_017490304.1
[OVER]	GO:0072330	monocarboxylic acid biosynthetic process	BIOLOGICAL_PROCESS	7.00809e-06	XM_017487825.1;XM_017456169.1;XM_017495101.1;XM_017476577.1;XM_017480736.1;XM_017484559.1;XM_017490656.1;XM_017476889.1;XM_017490657.1;XM_017485439.1;XM_017470525.1;XM_017464078.1;XM_017451790.1;XM_017492276.1;XM_017466150.1;XM_017466151.1;XM_017484560.1
[OVER]	GO:0009127	purine nucleoside monophosphate biosynthetic process	BIOLOGICAL_PROCESS	7.23844e-06	XM_017455774.1;XM_017487825.1;XM_017495101.1;XM_017476577.1;XM_017480736.1;XM_017484559.1;XM_017476889.1;XM_017485439.1;XM_017470525.1;XM_017464078.1;XM_017451790.1;XM_017492276.1;XM_017466150.1;XM_017466151.1;XM_017484560.1
[OVER]	GO:0009168	purine ribonucleoside monophosphate biosynthetic process	BIOLOGICAL_PROCESS	7.23844e-06	XM_017455774.1;XM_017487825.1;XM_017495101.1;XM_017476577.1;XM_017480736.1;XM_017484559.1;XM_017476889.1;XM_017485439.1;XM_017470525.1;XM_017464078.1;XM_017451790.1;XM_017492276.1;XM_017466150.1;XM_017466151.1;XM_017484560.1
[OVER]	GO:1990748	cellular detoxification	BIOLOGICAL_PROCESS	7.90675e-06	XM_017456169.1;XM_017462381.1;XM_017456063.1;XM_017456064.1;XM_017466850.1;XM_017456067.1;XM_017490656.1;XM_017456068.1;XM_017490657.1;XM_017462918.1
[OVER]	GO:0030057	desmosome	CELLULAR_COMPONENT	8.21416e-06	XM_017477664.1;XM_017477663.1;XM_017485670.1;XM_017485671.1;XM_017485669.1;XM_017479761.1
[OVER]	GO:0009124	nucleoside monophosphate biosynthetic process	BIOLOGICAL_PROCESS	8.27427e-06	XM_017455774.1;XM_017487825.1;XM_017495101.1;XM_017476577.1;XM_017480736.1;XM_017484559.1;XM_017476889.1;XM_017485439.1;XM_017470525.1;XM_017464078.1;XM_017451790.1;XM_017492276.1;XM_017466150.1;XM_017453954.1;XM_017466151.1;XM_017484560.1
[OVER]	GO:0009142	nucleoside triphosphate biosynthetic process	BIOLOGICAL_PROCESS	9.64289e-06	XM_017487825.1;XM_017495101.1;XM_017476577.1;XM_017480736.1;XM_017484559.1;XM_017476889.1;XM_017485439.1;XM_017470525.1;XM_017464078.1;XM_017451790.1;XM_017492276.1;XM_017466150.1;XM_017466151.1;XM_017484560.1
[OVER]	GO:0098754	detoxification	BIOLOGICAL_PROCESS	1.32344e-05	XM_017456169.1;XM_017462381.1;XM_017456063.1;XM_017456064.1;XM_017466850.1;XM_017456067.1;XM_017490656.1;XM_017456068.1;XM_017490657.1;XM_017462918.1
[OVER]	GO:0052548	regulation of endopeptidase activity	BIOLOGICAL_PROCESS	1.4988e-05	XM_017470752.1;XM_017456063.1;XM_017456064.1;XM_017456067.1;XM_017455604.1;XM_017456068.1;XM_017453237.1;XM_017462918.1;XM_017475576.1;XM_017470652.1;XM_017475577.1;XM_017462866.1;XM_017462381.1;XM_017457797.1;XM_017464083.1;XM_017450365.1;XM_017490304.1
[OVER]	GO:0006091	generation of precursor metabolites and energy	BIOLOGICAL_PROCESS	2.17693e-05	XM_017487825.1;XM_017492657.1;XM_017495101.1;XM_017453342.1;XM_017476577.1;XM_017480736.1;XM_017484559.1;XM_017476889.1;XM_017485439.1;XM_017485057.1;XM_017470525.1;XM_017464078.1;XM_017451790.1;XM_017492276.1;XM_017466150.1;XM_017484395.1;XM_017484396.1;XM_017484394.1;XM_017466151.1;XM_017484560.1
[OVER]	GO:0006733	oxidoreduction coenzyme metabolic process	BIOLOGICAL_PROCESS	2.35014e-05	XM_017487825.1;XM_017495101.1;XM_017476577.1;XM_017480736.1;XM_017484559.1;XM_017476889.1;XM_017485439.1;XM_017470525.1;XM_017483320.1;XM_017464078.1;XM_017451790.1;XM_017492276.1;XM_017466150.1;XM_017496399.1;XM_017487582.1;XM_017466151.1;XM_017484560.1
[OVER]	GO:0004857	enzyme inhibitor activity	MOLECULAR_FUNCTION	3.30671e-05	XM_017494770.1;XM_017470752.1;XM_017456063.1;XM_017456064.1;XM_017456067.1;XM_017455604.1;XM_017494179.1;XM_017456068.1;XM_017453237.1;XM_017462918.1;XM_017475576.1;XM_017470652.1;XM_017456235.1;XM_017475577.1;XM_017462866.1;XM_017462381.1;XM_017457797.1;XM_017484528.1;XM_017464083.1;XM_017450365.1;XM_017490304.1
[OVER]	GO:0009636	response to toxic substance	BIOLOGICAL_PROCESS	5.80803e-05	XM_017456169.1;XM_017456063.1;XM_017456064.1;XM_017456067.1;XM_017490656.1;XM_017456068.1;XM_017490657.1;XM_017462918.1;XM_017462381.1;XM_017469632.1;XM_017469633.1;XM_017454668.1;XM_017466850.1
[OVER]	GO:0052547	regulation of peptidase activity	BIOLOGICAL_PROCESS	6.52046e-05	XM_017470752.1;XM_017456063.1;XM_017456064.1;XM_017456067.1;XM_017455604.1;XM_017456068.1;XM_017453237.1;XM_017462918.1;XM_017475576.1;XM_017470652.1;XM_017475577.1;XM_017462866.1;XM_017462381.1;XM_017457797.1;XM_017464083.1;XM_017450365.1;XM_017490304.1
[OVER]	GO:0098609	cell-cell adhesion	BIOLOGICAL_PROCESS	7.01274e-05	XM_017470087.1;XM_017470089.1;XM_017488666.1;XM_017470088.1;XM_017485669.1;XM_017479761.1;XM_017458454.1;XM_017458453.1;XM_017474089.1;XM_017451502.1;XM_017458457.1;XM_017463654.1;XM_017458456.1;XM_017456233.1;XM_017458459.1;XM_017472325.1;XM_017456232.1;XM_017471004.1;XM_017484224.1;XM_017485670.1;XM_017485671.1;XM_017459601.1
[OVER]	GO:0005975	carbohydrate metabolic process	BIOLOGICAL_PROCESS	9.61563e-05	XM_017495101.1;XM_017470525.1;XM_017464078.1;XM_017451790.1;XM_017492276.1;XM_017466150.1;XM_017494382.1;XM_017494381.1;XM_017484395.1;XM_017484396.1;XM_017484394.1;XM_017454888.1;XM_017466151.1;XM_017484560.1;XM_017487825.1;XM_017453342.1;XM_017462701.1;XM_017476577.1;XM_017480736.1;XM_017484559.1;XM_017476889.1;XM_017496391.1;XM_017485248.1;XM_017485439.1;XM_017494379.1;XM_017496392.1;XM_017476…
[OVER]	GO:0009108	coenzyme biosynthetic process	BIOLOGICAL_PROCESS	0.000140731	XM_017487825.1;XM_017492657.1;XM_017495101.1;XM_017476577.1;XM_017480736.1;XM_017484559.1;XM_017476889.1;XM_017485439.1;XM_017470525.1;XM_017483320.1;XM_017464078.1;XM_017451790.1;XM_017492276.1;XM_017466150.1;XM_017466151.1;XM_017484560.1
[OVER]	GO:0051188	cofactor biosynthetic process	BIOLOGICAL_PROCESS	0.000154899	XM_017487825.1;XM_017492657.1;XM_017495101.1;XM_017476577.1;XM_017480736.1;XM_017484559.1;XM_017476889.1;XM_017485439.1;XM_017470525.1;XM_017483320.1;XM_017464078.1;XM_017451790.1;XM_017492276.1;XM_017466150.1;XM_017468384.1;XM_017466151.1;XM_017484560.1
[OVER]	GO:0034655	nucleobase-containing compound catabolic process	BIOLOGICAL_PROCESS	0.000167621	XM_017487825.1;XM_017495101.1;XM_017476577.1;XM_017480736.1;XM_017476537.1;XM_017476020.1;XM_017484559.1;XM_017476889.1;XM_017485439.1;XM_017470525.1;XM_017483320.1;XM_017464078.1;XM_017451790.1;XM_017492276.1;XM_017466150.1;XM_017482056.1;XM_017466151.1;XM_017484560.1
[OVER]	GO:0051186	cofactor metabolic process	BIOLOGICAL_PROCESS	0.000222365	XM_017495101.1;XM_017457630.1;XM_017470525.1;XM_017483320.1;XM_017464078.1;XM_017451790.1;XM_017492276.1;XM_017466150.1;XM_017482056.1;XM_017490119.1;XM_017487582.1;XM_017494204.1;XM_017466151.1;XM_017484560.1;XM_017487825.1;XM_017492657.1;XM_017476577.1;XM_017480736.1;XM_017464679.1;XM_017484559.1;XM_017476889.1;XM_017485439.1;XM_017466663.1;XM_017468384.1;XM_017496399.1
[OVER]	GO:0030162	regulation of proteolysis	BIOLOGICAL_PROCESS	0.000227894	XM_017470752.1;XM_017456063.1;XM_017456064.1;XM_017456067.1;XM_017455604.1;XM_017456068.1;XM_017453237.1;XM_017462918.1;XM_017475576.1;XM_017470652.1;XM_017475577.1;XM_017462866.1;XM_017462381.1;XM_017457797.1;XM_017456213.1;XM_017464083.1;XM_017450365.1;XM_017466184.1;XM_017490304.1
[OVER]	GO:1901361	organic cyclic compound catabolic process	BIOLOGICAL_PROCESS	0.000268594	XM_017487825.1;XM_017495101.1;XM_017467874.1;XM_017476577.1;XM_017480736.1;XM_017476537.1;XM_017476020.1;XM_017484559.1;XM_017476889.1;XM_017451973.1;XM_017485439.1;XM_017470525.1;XM_017483320.1;XM_017464078.1;XM_017451790.1;XM_017492276.1;XM_017466150.1;XM_017482056.1;XM_017466151.1;XM_017484560.1
[OVER]	GO:0044270	cellular nitrogen compound catabolic process	BIOLOGICAL_PROCESS	0.000307916	XM_017487825.1;XM_017495101.1;XM_017476577.1;XM_017480736.1;XM_017476537.1;XM_017476020.1;XM_017484559.1;XM_017476889.1;XM_017451973.1;XM_017485439.1;XM_017470525.1;XM_017483320.1;XM_017464078.1;XM_017451790.1;XM_017492276.1;XM_017466150.1;XM_017482056.1;XM_017466151.1;XM_017484560.1
[OVER]	GO:0046034	ATP metabolic process	BIOLOGICAL_PROCESS	0.000314413	XM_017487825.1;XM_017495101.1;XM_017476577.1;XM_017480736.1;XM_017484559.1;XM_017476889.1;XM_017485439.1;XM_017470525.1;XM_017464078.1;XM_017451790.1;XM_017492276.1;XM_017466150.1;XM_017466151.1;XM_017484560.1
[OVER]	GO:0046700	heterocycle catabolic process	BIOLOGICAL_PROCESS	0.000314413	XM_017487825.1;XM_017495101.1;XM_017476577.1;XM_017480736.1;XM_017476537.1;XM_017476020.1;XM_017484559.1;XM_017476889.1;XM_017451973.1;XM_017485439.1;XM_017470525.1;XM_017483320.1;XM_017464078.1;XM_017451790.1;XM_017492276.1;XM_017466150.1;XM_017482056.1;XM_017466151.1;XM_017484560.1
[OVER]	GO:0051346	negative regulation of hydrolase activity	BIOLOGICAL_PROCESS	0.000373	XM_017470752.1;XM_017456063.1;XM_017456064.1;XM_017456067.1;XM_017455604.1;XM_017456068.1;XM_017453237.1;XM_017462918.1;XM_017475576.1;XM_017470652.1;XM_017475577.1;XM_017462866.1;XM_017462381.1;XM_017457797.1;XM_017464083.1;XM_017450365.1;XM_017490304.1
[OVER]	GO:0032269	negative regulation of cellular protein metabolic process	BIOLOGICAL_PROCESS	0.000413461	XM_017494770.1;XM_017470752.1;XM_017476537.1;XM_017456063.1;XM_017456064.1;XM_017454755.1;XM_017456067.1;XM_017455604.1;XM_017494179.1;XM_017456068.1;XM_017453237.1;XM_017462918.1;XM_017475576.1;XM_017470652.1;XM_017456235.1;XM_017475577.1;XM_017462866.1;XM_017462381.1;XM_017457797.1;XM_017456213.1;XM_017464083.1;XM_017450365.1;XM_017490304.1
[OVER]	GO:0032787	monocarboxylic acid metabolic process	BIOLOGICAL_PROCESS	0.00042239	XM_017487825.1;XM_017456169.1;XM_017495101.1;XM_017476577.1;XM_017480736.1;XM_017484559.1;XM_017490656.1;XM_017476889.1;XM_017490657.1;XM_017459721.1;XM_017485439.1;XM_017470525.1;XM_017464078.1;XM_017451790.1;XM_017492276.1;XM_017466150.1;XM_017480627.1;XM_017463385.1;XM_017466151.1;XM_017484560.1
[OVER]	GO:0044283	small molecule biosynthetic process	BIOLOGICAL_PROCESS	0.0004372	XM_017487825.1;XM_017456169.1;XM_017492657.1;XM_017495101.1;XM_017467874.1;XM_017476254.1;XM_017476577.1;XM_017480736.1;XM_017458119.1;XM_017484559.1;XM_017490656.1;XM_017476889.1;XM_017490657.1;XM_017485439.1;XM_017485057.1;XM_017470525.1;XM_017483320.1;XM_017464078.1;XM_017451790.1;XM_017492276.1;XM_017466150.1;XM_017478109.1;XM_017466151.1;XM_017484560.1
[OVER]	GO:0019439	aromatic compound catabolic process	BIOLOGICAL_PROCESS	0.000453451	XM_017487825.1;XM_017495101.1;XM_017476577.1;XM_017480736.1;XM_017476537.1;XM_017476020.1;XM_017484559.1;XM_017476889.1;XM_017451973.1;XM_017485439.1;XM_017470525.1;XM_017483320.1;XM_017464078.1;XM_017451790.1;XM_017492276.1;XM_017466150.1;XM_017482056.1;XM_017466151.1;XM_017484560.1
[OVER]	GO:0051248	negative regulation of protein metabolic process	BIOLOGICAL_PROCESS	0.000462143	XM_017494770.1;XM_017470752.1;XM_017476537.1;XM_017456063.1;XM_017456064.1;XM_017454755.1;XM_017456067.1;XM_017455604.1;XM_017494179.1;XM_017456068.1;XM_017453237.1;XM_017462918.1;XM_017475576.1;XM_017470652.1;XM_017456235.1;XM_017475577.1;XM_017462866.1;XM_017462381.1;XM_017457797.1;XM_017456213.1;XM_017464083.1;XM_017450365.1;XM_017490304.1
[OVER]	GO:0009161	ribonucleoside monophosphate metabolic process	BIOLOGICAL_PROCESS	0.000617818	XM_017455774.1;XM_017487825.1;XM_017495101.1;XM_017476577.1;XM_017480736.1;XM_017484559.1;XM_017476889.1;XM_017485439.1;XM_017470525.1;XM_017464078.1;XM_017451790.1;XM_017492276.1;XM_017466150.1;XM_017453954.1;XM_017466151.1;XM_017484560.1
[OVER]	GO:0006732	coenzyme metabolic process	BIOLOGICAL_PROCESS	0.000731464	XM_017487825.1;XM_017492657.1;XM_017495101.1;XM_017476577.1;XM_017480736.1;XM_017484559.1;XM_017476889.1;XM_017485439.1;XM_017470525.1;XM_017483320.1;XM_017464078.1;XM_017451790.1;XM_017492276.1;XM_017466150.1;XM_017482056.1;XM_017466663.1;XM_017496399.1;XM_017487582.1;XM_017466151.1;XM_017484560.1
[OVER]	GO:0043086	negative regulation of catalytic activity	BIOLOGICAL_PROCESS	0.000743944	XM_017494770.1;XM_017470752.1;XM_017456063.1;XM_017456064.1;XM_017456067.1;XM_017455604.1;XM_017494179.1;XM_017456068.1;XM_017453237.1;XM_017462918.1;XM_017475576.1;XM_017470652.1;XM_017456235.1;XM_017475577.1;XM_017462866.1;XM_017462381.1;XM_017457797.1;XM_017484528.1;XM_017464083.1;XM_017450365.1;XM_017490304.1
[OVER]	GO:0006979	response to oxidative stress	BIOLOGICAL_PROCESS	0.000816135	XM_017456169.1;XM_017462381.1;XM_017456063.1;XM_017456064.1;XM_017456067.1;XM_017490656.1;XM_017456068.1;XM_017490657.1;XM_017462918.1
[OVER]	GO:0009126	purine nucleoside monophosphate metabolic process	BIOLOGICAL_PROCESS	0.00089514	XM_017455774.1;XM_017487825.1;XM_017495101.1;XM_017476577.1;XM_017480736.1;XM_017484559.1;XM_017476889.1;XM_017485439.1;XM_017470525.1;XM_017464078.1;XM_017451790.1;XM_017492276.1;XM_017466150.1;XM_017466151.1;XM_017484560.1
[OVER]	GO:0009167	purine ribonucleoside monophosphate metabolic process	BIOLOGICAL_PROCESS	0.00089514	XM_017455774.1;XM_017487825.1;XM_017495101.1;XM_017476577.1;XM_017480736.1;XM_017484559.1;XM_017476889.1;XM_017485439.1;XM_017470525.1;XM_017464078.1;XM_017451790.1;XM_017492276.1;XM_017466150.1;XM_017466151.1;XM_017484560.1
[OVER]	GO:0044092	negative regulation of molecular function	BIOLOGICAL_PROCESS	0.00089514	XM_017494770.1;XM_017470752.1;XM_017456063.1;XM_017456064.1;XM_017456067.1;XM_017455604.1;XM_017494179.1;XM_017456068.1;XM_017453237.1;XM_017462918.1;XM_017475576.1;XM_017470652.1;XM_017456235.1;XM_017475577.1;XM_017462866.1;XM_017462381.1;XM_017457797.1;XM_017484528.1;XM_017464083.1;XM_017454668.1;XM_017450365.1;XM_017490304.1
[OVER]	GO:0009260	ribonucleotide biosynthetic process	BIOLOGICAL_PROCESS	0.000958399	XM_017455774.1;XM_017487825.1;XM_017495101.1;XM_017476577.1;XM_017480736.1;XM_017484559.1;XM_017476889.1;XM_017485439.1;XM_017470525.1;XM_017464078.1;XM_017451790.1;XM_017492276.1;XM_017466150.1;XM_017453954.1;XM_017466151.1;XM_017484560.1
[OVER]	GO:0046390	ribose phosphate biosynthetic process	BIOLOGICAL_PROCESS	0.000958399	XM_017455774.1;XM_017487825.1;XM_017495101.1;XM_017476577.1;XM_017480736.1;XM_017484559.1;XM_017476889.1;XM_017485439.1;XM_017470525.1;XM_017464078.1;XM_017451790.1;XM_017492276.1;XM_017466150.1;XM_017453954.1;XM_017466151.1;XM_017484560.1
[OVER]	GO:0009123	nucleoside monophosphate metabolic process	BIOLOGICAL_PROCESS	0.00112318	XM_017455774.1;XM_017487825.1;XM_017495101.1;XM_017476577.1;XM_017480736.1;XM_017484559.1;XM_017476889.1;XM_017485439.1;XM_017470525.1;XM_017464078.1;XM_017451790.1;XM_017492276.1;XM_017466150.1;XM_017453954.1;XM_017466151.1;XM_017484560.1
[OVER]	GO:0009152	purine ribonucleotide biosynthetic process	BIOLOGICAL_PROCESS	0.00123493	XM_017455774.1;XM_017487825.1;XM_017495101.1;XM_017476577.1;XM_017480736.1;XM_017484559.1;XM_017476889.1;XM_017485439.1;XM_017470525.1;XM_017464078.1;XM_017451790.1;XM_017492276.1;XM_017466150.1;XM_017466151.1;XM_017484560.1
[OVER]	GO:0006691	leukotriene metabolic process	BIOLOGICAL_PROCESS	0.00132417	XM_017456169.1;XM_017490656.1;XM_017463385.1;XM_017490657.1;XM_017459721.1
[OVER]	GO:0044877	protein-containing complex binding	MOLECULAR_FUNCTION	0.00142476	XM_017486768.1;XM_017486769.1;XM_017487087.1;XM_017477658.1;XM_017487089.1;XM_017487088.1;XM_017483183.1;XM_017480978.1;XM_017494179.1;XM_017459373.1;XM_017483375.1;XM_017482058.1;XM_017450005.1;XM_017458025.1;XM_017481571.1;XM_017460602.1;XM_017480296.1;XM_017466047.1;XM_017494355.1;XM_017487090.1;XM_017460708.1;XM_017487091.1;XM_017487092.1;XM_017476623.1;XM_017484224.1
[OVER]	GO:0006164	purine nucleotide biosynthetic process	BIOLOGICAL_PROCESS	0.00177333	XM_017455774.1;XM_017487825.1;XM_017495101.1;XM_017476577.1;XM_017480736.1;XM_017484559.1;XM_017476889.1;XM_017485439.1;XM_017470525.1;XM_017464078.1;XM_017451790.1;XM_017492276.1;XM_017466150.1;XM_017466151.1;XM_017484560.1
[OVER]	GO:0006692	prostanoid metabolic process	BIOLOGICAL_PROCESS	0.00205491	XM_017456169.1;XM_017490656.1;XM_017463385.1;XM_017490657.1;XM_017459721.1
[OVER]	GO:0006693	prostaglandin metabolic process	BIOLOGICAL_PROCESS	0.00205491	XM_017456169.1;XM_017490656.1;XM_017463385.1;XM_017490657.1;XM_017459721.1
[OVER]	GO:0072522	purine-containing compound biosynthetic process	BIOLOGICAL_PROCESS	0.00230905	XM_017455774.1;XM_017487825.1;XM_017495101.1;XM_017476577.1;XM_017480736.1;XM_017484559.1;XM_017476889.1;XM_017485439.1;XM_017470525.1;XM_017464078.1;XM_017451790.1;XM_017492276.1;XM_017466150.1;XM_017466151.1;XM_017484560.1
[OVER]	GO:0004666	prostaglandin-endoperoxide synthase activity	MOLECULAR_FUNCTION	0.00349119	XM_017456169.1;XM_017490657.1;XM_017490656.1
[OVER]	GO:0019371	cyclooxygenase pathway	BIOLOGICAL_PROCESS	0.00349119	XM_017456169.1;XM_017490657.1;XM_017490656.1
[OVER]	GO:0030835	negative regulation of actin filament depolymerization	BIOLOGICAL_PROCESS	0.00366221	XM_017487087.1;XM_017487089.1;XM_017487088.1;XM_017483183.1;XM_017487090.1;XM_017487091.1;XM_017487092.1
[OVER]	GO:0030834	regulation of actin filament depolymerization	BIOLOGICAL_PROCESS	0.00366221	XM_017487087.1;XM_017487089.1;XM_017487088.1;XM_017483183.1;XM_017487090.1;XM_017487091.1;XM_017487092.1
[OVER]	GO:0006690	icosanoid metabolic process	BIOLOGICAL_PROCESS	0.00366243	XM_017456169.1;XM_017490656.1;XM_017463385.1;XM_017490657.1;XM_017459721.1
[OVER]	GO:0030042	actin filament depolymerization	BIOLOGICAL_PROCESS	0.00484478	XM_017487087.1;XM_017487089.1;XM_017487088.1;XM_017461865.1;XM_017483183.1;XM_017487090.1;XM_017487091.1;XM_017487092.1
[OVER]	GO:0098636	protein complex involved in cell adhesion	CELLULAR_COMPONENT	0.00522732	XM_017477658.1;XM_017467506.1;XM_017469777.1;XM_017484224.1;XM_017460708.1;XM_017457439.1;XM_017457438.1
[OVER]	GO:1901880	negative regulation of protein depolymerization	BIOLOGICAL_PROCESS	0.00522732	XM_017487087.1;XM_017487089.1;XM_017487088.1;XM_017483183.1;XM_017487090.1;XM_017487091.1;XM_017487092.1
[OVER]	GO:0008305	integrin complex	CELLULAR_COMPONENT	0.00522732	XM_017477658.1;XM_017467506.1;XM_017469777.1;XM_017484224.1;XM_017460708.1;XM_017457439.1;XM_017457438.1
[OVER]	GO:0043242	negative regulation of protein complex disassembly	BIOLOGICAL_PROCESS	0.00522732	XM_017487087.1;XM_017487089.1;XM_017487088.1;XM_017483183.1;XM_017487090.1;XM_017487091.1;XM_017487092.1
[OVER]	GO:0070161	anchoring junction	CELLULAR_COMPONENT	0.00544946	XM_017485669.1;XM_017479761.1;XM_017454668.1;XM_017477664.1;XM_017477663.1;XM_017485670.1;XM_017485671.1;XM_017476519.1
[OVER]	GO:1901879	regulation of protein depolymerization	BIOLOGICAL_PROCESS	0.00623773	XM_017487087.1;XM_017487089.1;XM_017487088.1;XM_017483183.1;XM_017487090.1;XM_017487091.1;XM_017487092.1
[OVER]	GO:0098802	plasma membrane receptor complex	CELLULAR_COMPONENT	0.00680018	XM_017477658.1;XM_017458025.1;XM_017476623.1;XM_017482058.1;XM_017467506.1;XM_017469777.1;XM_017484224.1;XM_017460708.1;XM_017457439.1;XM_017457438.1
[OVER]	GO:0009205	purine ribonucleoside triphosphate metabolic process	BIOLOGICAL_PROCESS	0.00773982	XM_017487825.1;XM_017495101.1;XM_017476577.1;XM_017480736.1;XM_017484559.1;XM_017476889.1;XM_017485439.1;XM_017470525.1;XM_017464078.1;XM_017451790.1;XM_017492276.1;XM_017466150.1;XM_017466151.1;XM_017484560.1
[OVER]	GO:1902904	negative regulation of supramolecular fiber organization	BIOLOGICAL_PROCESS	0.00790311	XM_017487087.1;XM_017487089.1;XM_017487088.1;XM_017483183.1;XM_017487090.1;XM_017487091.1;XM_017487092.1
[OVER]	GO:0009144	purine nucleoside triphosphate metabolic process	BIOLOGICAL_PROCESS	0.00790311	XM_017487825.1;XM_017495101.1;XM_017476577.1;XM_017480736.1;XM_017484559.1;XM_017476889.1;XM_017485439.1;XM_017470525.1;XM_017464078.1;XM_017451790.1;XM_017492276.1;XM_017466150.1;XM_017466151.1;XM_017484560.1
[OVER]	GO:0043235	receptor complex	CELLULAR_COMPONENT	0.00790311	XM_017477658.1;XM_017458025.1;XM_017476623.1;XM_017482058.1;XM_017467506.1;XM_017456213.1;XM_017469777.1;XM_017484224.1;XM_017460708.1;XM_017457439.1;XM_017457438.1
[OVER]	GO:0051015	actin filament binding	MOLECULAR_FUNCTION	0.00899503	XM_017486768.1;XM_017486769.1;XM_017487087.1;XM_017481571.1;XM_017487089.1;XM_017487088.1;XM_017460602.1;XM_017480296.1;XM_017483183.1;XM_017466047.1;XM_017487090.1;XM_017480978.1;XM_017459373.1;XM_017487091.1;XM_017487092.1;XM_017483375.1
[OVER]	GO:0019369	arachidonic acid metabolic process	BIOLOGICAL_PROCESS	0.0103049	XM_017456169.1;XM_017490657.1;XM_017490656.1
[OVER]	GO:0005978	glycogen biosynthetic process	BIOLOGICAL_PROCESS	0.0113274	XM_017484395.1;XM_017484396.1;XM_017453342.1;XM_017484394.1
[OVER]	GO:0009250	glucan biosynthetic process	BIOLOGICAL_PROCESS	0.0113274	XM_017484395.1;XM_017484396.1;XM_017453342.1;XM_017484394.1
[OVER]	GO:0090407	organophosphate biosynthetic process	BIOLOGICAL_PROCESS	0.0114513	XM_017455774.1;XM_017487825.1;XM_017495101.1;XM_017485111.1;XM_017476577.1;XM_017480736.1;XM_017485110.1;XM_017484559.1;XM_017496407.1;XM_017476889.1;XM_017485439.1;XM_017470525.1;XM_017483320.1;XM_017464078.1;XM_017451790.1;XM_017492276.1;XM_017466150.1;XM_017453954.1;XM_017491232.1;XM_017466151.1;XM_017484560.1;XM_017482558.1
[OVER]	GO:0051494	negative regulation of cytoskeleton organization	BIOLOGICAL_PROCESS	0.0126383	XM_017487087.1;XM_017487089.1;XM_017487088.1;XM_017483183.1;XM_017487090.1;XM_017487091.1;XM_017487092.1
[OVER]	GO:0009199	ribonucleoside triphosphate metabolic process	BIOLOGICAL_PROCESS	0.012758	XM_017487825.1;XM_017495101.1;XM_017476577.1;XM_017480736.1;XM_017484559.1;XM_017476889.1;XM_017485439.1;XM_017470525.1;XM_017464078.1;XM_017451790.1;XM_017492276.1;XM_017466150.1;XM_017466151.1;XM_017484560.1
[OVER]	GO:0009165	nucleotide biosynthetic process	BIOLOGICAL_PROCESS	0.0130252	XM_017455774.1;XM_017487825.1;XM_017495101.1;XM_017476577.1;XM_017480736.1;XM_017484559.1;XM_017476889.1;XM_017485439.1;XM_017470525.1;XM_017483320.1;XM_017464078.1;XM_017451790.1;XM_017492276.1;XM_017466150.1;XM_017453954.1;XM_017466151.1;XM_017484560.1
[OVER]	GO:1901293	nucleoside phosphate biosynthetic process	BIOLOGICAL_PROCESS	0.0133005	XM_017455774.1;XM_017487825.1;XM_017495101.1;XM_017476577.1;XM_017480736.1;XM_017484559.1;XM_017476889.1;XM_017485439.1;XM_017470525.1;XM_017483320.1;XM_017464078.1;XM_017451790.1;XM_017492276.1;XM_017466150.1;XM_017453954.1;XM_017466151.1;XM_017484560.1
[OVER]	GO:0016705	oxidoreductase activity, acting on paired donors, with incorporation or reduction of molecular oxygen	MOLECULAR_FUNCTION	0.0141695	XM_017456169.1;XM_017466924.1;XM_017461523.1;XM_017467098.1;XM_017476258.1;XM_017473561.1;XM_017490656.1;XM_017477155.1;XM_017477156.1;XM_017490657.1;XM_017477157.1;XM_017466488.1
[OVER]	GO:0051261	protein depolymerization	BIOLOGICAL_PROCESS	0.0151023	XM_017487087.1;XM_017487089.1;XM_017487088.1;XM_017461865.1;XM_017483183.1;XM_017487090.1;XM_017487091.1;XM_017487092.1
[OVER]	GO:0022411	cellular component disassembly	BIOLOGICAL_PROCESS	0.0151398	XM_017485250.1;XM_017487087.1;XM_017487089.1;XM_017487088.1;XM_017461865.1;XM_017483183.1;XM_017487090.1;XM_017460416.1;XM_017470356.1;XM_017487091.1;XM_017487092.1
[OVER]	GO:0009141	nucleoside triphosphate metabolic process	BIOLOGICAL_PROCESS	0.0165847	XM_017487825.1;XM_017495101.1;XM_017476577.1;XM_017480736.1;XM_017484559.1;XM_017476889.1;XM_017485439.1;XM_017470525.1;XM_017464078.1;XM_017451790.1;XM_017492276.1;XM_017466150.1;XM_017466151.1;XM_017484560.1
[OVER]	GO:0031418	L-ascorbic acid binding	MOLECULAR_FUNCTION	0.0171891	XM_017476258.1;XM_017467098.1;XM_017477155.1;XM_017477156.1;XM_017477157.1
[OVER]	GO:0061572	actin filament bundle organization	BIOLOGICAL_PROCESS	0.0174077	XM_017487087.1;XM_017487089.1;XM_017487088.1;XM_017487090.1;XM_017467724.1;XM_017487091.1;XM_017487092.1
[OVER]	GO:0043244	regulation of protein complex disassembly	BIOLOGICAL_PROCESS	0.0174077	XM_017487087.1;XM_017487089.1;XM_017487088.1;XM_017483183.1;XM_017487090.1;XM_017487091.1;XM_017487092.1
[OVER]	GO:0003779	actin binding	MOLECULAR_FUNCTION	0.0174846	XM_017486768.1;XM_017486769.1;XM_017487087.1;XM_017487089.1;XM_017487088.1;XM_017483183.1;XM_017480978.1;XM_017458091.1;XM_017459373.1;XM_017475766.1;XM_017485511.1;XM_017485510.1;XM_017483375.1;XM_017450023.1;XM_017465562.1;XM_017478490.1;XM_017478855.1;XM_017485513.1;XM_017495354.1;XM_017481571.1;XM_017460602.1;XM_017480296.1;XM_017461865.1;XM_017466047.1;XM_017474204.1;XM_017487090.1;XM_017487…
[OVER]	GO:0006656	phosphatidylcholine biosynthetic process	BIOLOGICAL_PROCESS	0.0181154	XM_017485111.1;XM_017485110.1
[OVER]	GO:0006657	CDP-choline pathway	BIOLOGICAL_PROCESS	0.0181154	XM_017485111.1;XM_017485110.1
[OVER]	GO:0004142	diacylglycerol cholinephosphotransferase activity	MOLECULAR_FUNCTION	0.0181154	XM_017485111.1;XM_017485110.1
[OVER]	GO:0102751	UDP-alpha-D-glucose:glucosyl-glycogenin alpha-D-glucosyltransferase activity	MOLECULAR_FUNCTION	0.0181154	XM_017467204.1;XM_017467280.1
[OVER]	GO:0002159	desmosome assembly	BIOLOGICAL_PROCESS	0.0181154	XM_017456233.1;XM_017456232.1
[OVER]	GO:0000920	septum digestion after cytokinesis	BIOLOGICAL_PROCESS	0.0181154	XM_017484286.1;XM_017484287.1
[OVER]	GO:0008466	glycogenin glucosyltransferase activity	MOLECULAR_FUNCTION	0.0181154	XM_017467204.1;XM_017467280.1
[UNDER]	GO:0006974	cellular response to DNA damage stimulus	BIOLOGICAL_PROCESS	0.0199476
[OVER]	GO:0016860	intramolecular oxidoreductase activity	MOLECULAR_FUNCTION	0.0203612	XM_017463385.1;XM_017475784.1;XM_017459721.1;XM_017481148.1;XM_017485439.1
[OVER]	GO:0017144	drug metabolic process	BIOLOGICAL_PROCESS	0.0229527	XM_017487825.1;XM_017492657.1;XM_017495101.1;XM_017476254.1;XM_017476577.1;XM_017480736.1;XM_017458119.1;XM_017484559.1;XM_017476889.1;XM_017485439.1;XM_017470525.1;XM_017464078.1;XM_017451790.1;XM_017492276.1;XM_017466150.1;XM_017482056.1;XM_017466663.1;XM_017474491.1;XM_017496399.1;XM_017487582.1;XM_017466151.1;XM_017484560.1
[OVER]	GO:0000096	sulfur amino acid metabolic process	BIOLOGICAL_PROCESS	0.0231464	XM_017484559.1;XM_017482056.1;XM_017476254.1;XM_017458119.1;XM_017484560.1;XM_017484912.1
[OVER]	GO:0007229	integrin-mediated signaling pathway	BIOLOGICAL_PROCESS	0.0231464	XM_017477658.1;XM_017456252.1;XM_017467506.1;XM_017469777.1;XM_017456253.1;XM_017484224.1;XM_017451876.1;XM_017457439.1;XM_017457438.1
[OVER]	GO:0005198	structural molecule activity	MOLECULAR_FUNCTION	0.0237229	XM_017480513.1;XM_017477821.1;XM_017477823.1;XM_017480504.1;XM_017496404.1;XM_017487117.1;XM_017481316.1;XM_017471446.1;XM_017471445.1;XM_017487443.1;XM_017454949.1;XM_017463921.1;XM_017454346.1;XM_017454347.1;XM_017477731.1;XM_017452120.1;XM_017489916.1;XM_017454668.1;XM_017477708.1;XM_017454449.1;XM_017470483.1;XM_017454447.1;XM_017450557.1;XM_017459060.1
[OVER]	GO:0017169	CDP-alcohol phosphatidyltransferase activity	MOLECULAR_FUNCTION	0.0269689	XM_017485111.1;XM_017485110.1;XM_017482558.1
[OVER]	GO:0001516	prostaglandin biosynthetic process	BIOLOGICAL_PROCESS	0.0269689	XM_017456169.1;XM_017490657.1;XM_017490656.1
[OVER]	GO:0045095	keratin filament	CELLULAR_COMPONENT	0.0269689	XM_017454287.1;XM_017480504.1;XM_017487443.1
[OVER]	GO:1901566	organonitrogen compound biosynthetic process	BIOLOGICAL_PROCESS	0.0269689	XM_017495101.1;XM_017476254.1;XM_017485111.1;XM_017457630.1;XM_017485110.1;XM_017476020.1;XM_017458119.1;XM_017481316.1;XM_017474238.1;XM_017451502.1;XM_017458659.1;XM_017454313.1;XM_017470525.1;XM_017483320.1;XM_017454949.1;XM_017464078.1;XM_017451790.1;XM_017492276.1;XM_017477440.1;XM_017466150.1;XM_017461523.1;XM_017478109.1;XM_017460416.1;XM_017466151.1;XM_017484560.1;XM_017482558.1;XM_017455…
[OVER]	GO:0046457	prostanoid biosynthetic process	BIOLOGICAL_PROCESS	0.0269689	XM_017456169.1;XM_017490657.1;XM_017490656.1
[OVER]	GO:0051246	regulation of protein metabolic process	BIOLOGICAL_PROCESS	0.0286309	XM_017470752.1;XM_017456063.1;XM_017476020.1;XM_017456064.1;XM_017454755.1;XM_017456067.1;XM_017451502.1;XM_017494179.1;XM_017491132.1;XM_017456068.1;XM_017458659.1;XM_017454313.1;XM_017470652.1;XM_017477440.1;XM_017462866.1;XM_017457797.1;XM_017484395.1;XM_017484396.1;XM_017484394.1;XM_017488865.1;XM_017490304.1;XM_017494770.1;XM_017454891.1;XM_017476537.1;XM_017492139.1;XM_017463817.1;XM_017455…
[OVER]	GO:0006000	fructose metabolic process	BIOLOGICAL_PROCESS	0.0287464	XM_017464078.1;XM_017451790.1;XM_017480736.1;XM_017494382.1;XM_017494381.1;XM_017494379.1;XM_017470525.1
[OVER]	GO:0033692	cellular polysaccharide biosynthetic process	BIOLOGICAL_PROCESS	0.028869	XM_017484395.1;XM_017484396.1;XM_017453342.1;XM_017484394.1
[OVER]	GO:1901568	fatty acid derivative metabolic process	BIOLOGICAL_PROCESS	0.0298254	XM_017456169.1;XM_017490656.1;XM_017463385.1;XM_017490657.1;XM_017459721.1
[OVER]	GO:0030832	regulation of actin filament length	BIOLOGICAL_PROCESS	0.0299682	XM_017487087.1;XM_017487089.1;XM_017487088.1;XM_017486631.1;XM_017483183.1;XM_017472416.1;XM_017487090.1;XM_017487091.1;XM_017487092.1
[OVER]	GO:0048029	monosaccharide binding	MOLECULAR_FUNCTION	0.0299682	XM_017464078.1;XM_017476258.1;XM_017467098.1;XM_017477155.1;XM_017477156.1;XM_017477157.1
[OVER]	GO:0008064	regulation of actin polymerization or depolymerization	BIOLOGICAL_PROCESS	0.0299682	XM_017487087.1;XM_017487089.1;XM_017487088.1;XM_017486631.1;XM_017483183.1;XM_017472416.1;XM_017487090.1;XM_017487091.1;XM_017487092.1
[OVER]	GO:0019200	carbohydrate kinase activity	MOLECULAR_FUNCTION	0.0299682	XM_017464078.1;XM_017480736.1;XM_017494382.1;XM_017494379.1;XM_017494381.1;XM_017470525.1
[OVER]	GO:0032984	protein-containing complex disassembly	BIOLOGICAL_PROCESS	0.0312501	XM_017487087.1;XM_017487089.1;XM_017487088.1;XM_017461865.1;XM_017483183.1;XM_017487090.1;XM_017460416.1;XM_017487091.1;XM_017487092.1
[OVER]	GO:0015976	carbon utilization	BIOLOGICAL_PROCESS	0.0325442	XM_017451790.1;XM_017492276.1;XM_017466150.1;XM_017466151.1
[OVER]	GO:0008443	phosphofructokinase activity	MOLECULAR_FUNCTION	0.0354186	XM_017480736.1;XM_017494382.1;XM_017494379.1;XM_017494381.1;XM_017470525.1
[OVER]	GO:0006013	mannose metabolic process	BIOLOGICAL_PROCESS	0.0374256	XM_017464078.1;XM_017451790.1;XM_017480736.1;XM_017494382.1;XM_017494381.1;XM_017494379.1;XM_017470525.1
[OVER]	GO:0048523	negative regulation of cellular process	BIOLOGICAL_PROCESS	0.0399314	XM_017487087.1;XM_017487089.1;XM_017470752.1;XM_017456795.1;XM_017456064.1;XM_017451502.1;XM_017456068.1;XM_017470652.1;XM_017482058.1;XM_017457797.1;XM_017490304.1;XM_017494770.1;XM_017476537.1;XM_017487117.1;XM_017455604.1;XM_017483988.1;XM_017487091.1;XM_017453237.1;XM_017456746.1;XM_017475576.1;XM_017456235.1;XM_017474960.1;XM_017477663.1;XM_017451685.1;XM_017482527.1;XM_017467874.1;XM_017487…
[OVER]	GO:0043624	cellular protein complex disassembly	BIOLOGICAL_PROCESS	0.0420188	XM_017487087.1;XM_017487089.1;XM_017487088.1;XM_017461865.1;XM_017483183.1;XM_017487090.1;XM_017487091.1;XM_017487092.1
[UNDER]	GO:0003676	nucleic acid binding	MOLECULAR_FUNCTION	0.0420188	XM_017476549.1;XM_017457630.1;XM_017486976.1;XM_017467709.1;XM_017463157.1;XM_017458659.1;XM_017454313.1;XM_017457567.1;XM_017491620.1;XM_017472817.1;XM_017469633.1;XM_017473160.1;XM_017478109.1;XM_017470460.1;XM_017481901.1;XM_017480126.1;XM_017464168.1;XM_017450183.1;XM_017466062.1;XM_017476284.1;XM_017476282.1;XM_017472192.1;XM_017476537.1;XM_017477521.1;XM_017480171.1;XM_017479641.1;XM_017451…
[OVER]	GO:0033559	unsaturated fatty acid metabolic process	BIOLOGICAL_PROCESS	0.0421649	XM_017456169.1;XM_017490656.1;XM_017463385.1;XM_017490657.1;XM_017459721.1
[OVER]	GO:0000271	polysaccharide biosynthetic process	BIOLOGICAL_PROCESS	0.0423441	XM_017484395.1;XM_017484396.1;XM_017453342.1;XM_017484394.1
[OVER]	GO:0046456	icosanoid biosynthetic process	BIOLOGICAL_PROCESS	0.0433825	XM_017456169.1;XM_017490657.1;XM_017490656.1
[OVER]	GO:0044042	glucan metabolic process	BIOLOGICAL_PROCESS	0.0438459	XM_017464078.1;XM_017484395.1;XM_017484396.1;XM_017453342.1;XM_017484394.1;XM_017485439.1
[OVER]	GO:0043217	myelin maintenance	BIOLOGICAL_PROCESS	0.0438459	XM_017454758.1;XM_017454757.1
[OVER]	GO:0032287	peripheral nervous system myelin maintenance	BIOLOGICAL_PROCESS	0.0438459	XM_017454758.1;XM_017454757.1
[OVER]	GO:0006073	cellular glucan metabolic process	BIOLOGICAL_PROCESS	0.0438459	XM_017464078.1;XM_017484395.1;XM_017484396.1;XM_017453342.1;XM_017484394.1;XM_017485439.1
[OVER]	GO:0030246	carbohydrate binding	MOLECULAR_FUNCTION	0.0458985	XM_017456843.1;XM_017466587.1;XM_017466586.1;XM_017472210.1;XM_017466591.1;XM_017466590.1;XM_017464078.1;XM_017450022.1;XM_017467098.1;XM_017476258.1;XM_017475309.1;XM_017462663.1;XM_017477155.1;XM_017477156.1;XM_017477157.1;XM_017456852.1;XM_017466589.1;XM_017466588.1
[OVER]	GO:0004198	calcium-dependent cysteine-type endopeptidase activity	MOLECULAR_FUNCTION	0.0489148	XM_017466373.1;XM_017473545.1;XM_017473389.1;XM_017458902.1;XM_017473721.1

## Sheet: GSEA
Data Sheet 2. Gene set enrichment analysis between non-immunized control and rDnaK only week 6 skin samples
Tags	GO ID	GO Name	GO Category	FDR q-val	Leading Edge	Core Enrichment Sequences
[TOP, DETAILS]	GO:0005882	intermediate filament	CELLULAR_COMPONENT	0.0155955	tags=71%, list=17%, signal=85%	XM_017454346.1, XM_017477731.1, XM_017480504.1, XM_017477708.1, XM_017454287.1, XM_017454449.1, XM_017471446.1, XM_017454447.1, XM_017459060.1, XM_017487443.1
[TOP, DETAILS]	GO:0045111	intermediate filament cytoskeleton	CELLULAR_COMPONENT	0.00870419	tags=71%, list=17%, signal=85%	XM_017454346.1, XM_017477731.1, XM_017480504.1, XM_017477708.1, XM_017454287.1, XM_017454449.1, XM_017471446.1, XM_017454447.1, XM_017459060.1, XM_017487443.1
[BOTTOM, DETAILS]	GO:0008380	RNA splicing	BIOLOGICAL_PROCESS	0.09005	tags=100%, list=30%, signal=142%	XM_017488246.1, XM_017476020.1, XM_017477521.1, XM_017485461.1, XM_017463049.1, XM_017469379.1, XM_017458565.1
[BOTTOM, DETAILS]	GO:0006397	mRNA processing	BIOLOGICAL_PROCESS	0.172547	tags=100%, list=30%, signal=142%	XM_017488246.1, XM_017476020.1, XM_017477521.1, XM_017463049.1, XM_017469379.1, XM_017458565.1
[TOP, DETAILS]	GO:0010951	negative regulation of endopeptidase activity	BIOLOGICAL_PROCESS	0.124261	tags=94%, list=52%, signal=191%	XM_017470752.1, XM_017456063.1, XM_017456064.1, XM_017456067.1, XM_017455604.1, XM_017456068.1, XM_017453237.1, XM_017462918.1, XM_017470652.1, XM_017462866.1, XM_017475577.1, XM_017462381.1, XM_017457797.1, XM_017464083.1, XM_017450365.1, XM_017490304.1
[TOP, DETAILS]	GO:0010466	negative regulation of peptidase activity	BIOLOGICAL_PROCESS	0.106294	tags=94%, list=52%, signal=191%	XM_017470752.1, XM_017456063.1, XM_017456064.1, XM_017456067.1, XM_017455604.1, XM_017456068.1, XM_017453237.1, XM_017462918.1, XM_017470652.1, XM_017462866.1, XM_017475577.1, XM_017462381.1, XM_017457797.1, XM_017464083.1, XM_017450365.1, XM_017490304.1
[TOP, DETAILS]	GO:0061135	endopeptidase regulator activity	MOLECULAR_FUNCTION	0.0855822	tags=94%, list=52%, signal=191%	XM_017470752.1, XM_017456063.1, XM_017456064.1, XM_017456067.1, XM_017455604.1, XM_017456068.1, XM_017453237.1, XM_017462918.1, XM_017470652.1, XM_017462866.1, XM_017475577.1, XM_017462381.1, XM_017457797.1, XM_017464083.1, XM_017450365.1, XM_017490304.1
[TOP, DETAILS]	GO:0051346	negative regulation of hydrolase activity	BIOLOGICAL_PROCESS	0.0731343	tags=94%, list=52%, signal=191%	XM_017470752.1, XM_017456063.1, XM_017456064.1, XM_017456067.1, XM_017455604.1, XM_017456068.1, XM_017453237.1, XM_017462918.1, XM_017470652.1, XM_017462866.1, XM_017475577.1, XM_017462381.1, XM_017457797.1, XM_017464083.1, XM_017450365.1, XM_017490304.1
[TOP, DETAILS]	GO:0052547	regulation of peptidase activity	BIOLOGICAL_PROCESS	0.0676532	tags=94%, list=52%, signal=191%	XM_017470752.1, XM_017456063.1, XM_017456064.1, XM_017456067.1, XM_017455604.1, XM_017456068.1, XM_017453237.1, XM_017462918.1, XM_017470652.1, XM_017462866.1, XM_017475577.1, XM_017462381.1, XM_017457797.1, XM_017464083.1, XM_017450365.1, XM_017490304.1
[TOP, DETAILS]	GO:0030414	peptidase inhibitor activity	MOLECULAR_FUNCTION	0.0626184	tags=94%, list=52%, signal=191%	XM_017470752.1, XM_017456063.1, XM_017456064.1, XM_017456067.1, XM_017455604.1, XM_017456068.1, XM_017453237.1, XM_017462918.1, XM_017470652.1, XM_017462866.1, XM_017475577.1, XM_017462381.1, XM_017457797.1, XM_017464083.1, XM_017450365.1, XM_017490304.1
[TOP, DETAILS]	GO:0045861	negative regulation of proteolysis	BIOLOGICAL_PROCESS	0.0652535	tags=100%, list=59%, signal=236%	XM_017470752.1, XM_017456063.1, XM_017456064.1, XM_017456067.1, XM_017455604.1, XM_017456068.1, XM_017453237.1, XM_017462918.1, XM_017470652.1, XM_017475576.1, XM_017462866.1, XM_017475577.1, XM_017462381.1, XM_017457797.1, XM_017456213.1, XM_017464083.1, XM_017450365.1, XM_017490304.1
[TOP, DETAILS]	GO:0004866	endopeptidase inhibitor activity	MOLECULAR_FUNCTION	0.0596472	tags=94%, list=52%, signal=191%	XM_017470752.1, XM_017456063.1, XM_017456064.1, XM_017456067.1, XM_017455604.1, XM_017456068.1, XM_017453237.1, XM_017462918.1, XM_017470652.1, XM_017462866.1, XM_017475577.1, XM_017462381.1, XM_017457797.1, XM_017464083.1, XM_017450365.1, XM_017490304.1
[TOP, DETAILS]	GO:0052548	regulation of endopeptidase activity	BIOLOGICAL_PROCESS	0.0573968	tags=94%, list=52%, signal=191%	XM_017470752.1, XM_017456063.1, XM_017456064.1, XM_017456067.1, XM_017455604.1, XM_017456068.1, XM_017453237.1, XM_017462918.1, XM_017470652.1, XM_017462866.1, XM_017475577.1, XM_017462381.1, XM_017457797.1, XM_017464083.1, XM_017450365.1, XM_017490304.1
[TOP, DETAILS]	GO:0061134	peptidase regulator activity	MOLECULAR_FUNCTION	0.0568154	tags=94%, list=52%, signal=191%	XM_017470752.1, XM_017456063.1, XM_017456064.1, XM_017456067.1, XM_017455604.1, XM_017456068.1, XM_017453237.1, XM_017462918.1, XM_017470652.1, XM_017462866.1, XM_017475577.1, XM_017462381.1, XM_017457797.1, XM_017464083.1, XM_017450365.1, XM_017490304.1
[BOTTOM, DETAILS]	GO:0140098	catalytic activity, acting on RNA	MOLECULAR_FUNCTION	0.21564	tags=86%, list=25%, signal=113%	XM_017479482.1, XM_017472192.1, XM_017457630.1, XM_017478109.1, XM_017477521.1, XM_017485461.1
[BOTTOM, DETAILS]	GO:0009898	cytoplasmic side of plasma membrane	CELLULAR_COMPONENT	0.229144	tags=100%, list=30%, signal=141%	XM_017450005.1, XM_017494355.1, XM_017476519.1, XM_017472168.1, XM_017472169.1
[TOP, DETAILS]	GO:0090066	regulation of anatomical structure size	BIOLOGICAL_PROCESS	0.102675	tags=85%, list=40%, signal=139%	XM_017467874.1, XM_017491347.1, XM_017487089.1, XM_017487088.1, XM_017486631.1, XM_017483183.1, XM_017472416.1, XM_017487090.1, XM_017495153.1, XM_017466516.1, XM_017487091.1
[BOTTOM, DETAILS]	GO:0098552	side of membrane	CELLULAR_COMPONENT	0.220341	tags=100%, list=30%, signal=141%	XM_017450005.1, XM_017494355.1, XM_017476519.1, XM_017472168.1, XM_017472169.1
[BOTTOM, DETAILS]	GO:0018108	peptidyl-tyrosine phosphorylation	BIOLOGICAL_PROCESS	0.213487	tags=73%, list=23%, signal=93%	XM_017487238.1, XM_017464691.1, XM_017450727.1, XM_017476519.1, XM_017472168.1, XM_017478366.1, XM_017472169.1, XM_017478367.1
[TOP, DETAILS]	GO:0030162	regulation of proteolysis	BIOLOGICAL_PROCESS	0.113804	tags=89%, list=53%, signal=186%	XM_017470752.1, XM_017456063.1, XM_017456064.1, XM_017456067.1, XM_017455604.1, XM_017456068.1, XM_017453237.1, XM_017462918.1, XM_017470652.1, XM_017462866.1, XM_017475577.1, XM_017462381.1, XM_017457797.1, XM_017456213.1, XM_017464083.1, XM_017450365.1, XM_017490304.1
[BOTTOM, DETAILS]	GO:0031234	extrinsic component of cytoplasmic side of plasma membrane	CELLULAR_COMPONENT	0.221822	tags=100%, list=30%, signal=141%	XM_017450005.1, XM_017494355.1, XM_017476519.1, XM_017472168.1, XM_017472169.1
[TOP, DETAILS]	GO:0034329	cell junction assembly	BIOLOGICAL_PROCESS	0.123648	tags=100%, list=11%, signal=112%	XM_017456233.1, XM_017467506.1, XM_017456232.1
[TOP, DETAILS]	GO:0046434	organophosphate catabolic process	BIOLOGICAL_PROCESS	0.124918	tags=71%, list=36%, signal=109%	XM_017487825.1, XM_017476577.1, XM_017453600.1, XM_017484559.1, XM_017485439.1, XM_017485248.1, XM_017483320.1, XM_017470525.1, XM_017464078.1, XM_017492276.1, XM_017466150.1, XM_017469364.1, XM_017487582.1, XM_017466151.1, XM_017484560.1
[BOTTOM, DETAILS]	GO:0008236	serine-type peptidase activity	MOLECULAR_FUNCTION	0.238773	tags=100%, list=13%, signal=114%	XM_017477830.1, XM_017451086.1, XM_017477828.1
[BOTTOM, DETAILS]	GO:0017171	serine hydrolase activity	MOLECULAR_FUNCTION	0.221988	tags=100%, list=13%, signal=114%	XM_017477830.1, XM_017451086.1, XM_017477828.1
[BOTTOM, DETAILS]	GO:0098562	cytoplasmic side of membrane	CELLULAR_COMPONENT	0.208279	tags=100%, list=30%, signal=141%	XM_017450005.1, XM_017494355.1, XM_017476519.1, XM_017472168.1, XM_017472169.1
[BOTTOM, DETAILS]	GO:0006399	tRNA metabolic process	BIOLOGICAL_PROCESS	0.217846	tags=80%, list=12%, signal=90%	XM_017472192.1, XM_017457630.1, XM_017478109.1, XM_017485461.1
[TOP, DETAILS]	GO:1901618	organic hydroxy compound transmembrane transporter activity	MOLECULAR_FUNCTION	0.16582	tags=100%, list=14%, signal=115%	XM_017452196.1, XM_017483782.1, XM_017483784.1
[TOP, DETAILS]	GO:0007015	actin filament organization	BIOLOGICAL_PROCESS	0.163737	tags=85%, list=40%, signal=139%	XM_017487087.1, XM_017487089.1, XM_017487088.1, XM_017486631.1, XM_017461865.1, XM_017483183.1, XM_017474204.1, XM_017472416.1, XM_017487090.1, XM_017467724.1, XM_017487091.1
[TOP, DETAILS]	GO:0008154	actin polymerization or depolymerization	BIOLOGICAL_PROCESS	0.185375	tags=100%, list=50%, signal=197%	XM_017487089.1, XM_017487088.1, XM_017486631.1, XM_017461865.1, XM_017483183.1, XM_017472416.1, XM_017487090.1, XM_017487091.1, XM_017487092.1
[TOP, DETAILS]	GO:0002011	morphogenesis of an epithelial sheet	BIOLOGICAL_PROCESS	0.187687	tags=100%, list=34%, signal=151%	XM_017456233.1, XM_017486631.1, XM_017456232.1, XM_017463654.1, XM_017475766.1
[TOP, DETAILS]	GO:0008064	regulation of actin polymerization or depolymerization	BIOLOGICAL_PROCESS	0.179143	tags=100%, list=50%, signal=197%	XM_017487087.1, XM_017487089.1, XM_017487088.1, XM_017486631.1, XM_017483183.1, XM_017472416.1, XM_017487090.1, XM_017487091.1, XM_017487092.1
[TOP, DETAILS]	GO:0030057	desmosome	CELLULAR_COMPONENT	0.173161	tags=100%, list=39%, signal=163%	XM_017479761.1, XM_017485669.1, XM_017477664.1, XM_017485670.1, XM_017477663.1, XM_017485671.1
[TOP, DETAILS]	GO:0110053	regulation of actin filament organization	BIOLOGICAL_PROCESS	0.166266	tags=100%, list=50%, signal=197%	XM_017487087.1, XM_017487089.1, XM_017487088.1, XM_017486631.1, XM_017483183.1, XM_017472416.1, XM_017487090.1, XM_017487091.1, XM_017487092.1
[TOP, DETAILS]	GO:0030832	regulation of actin filament length	BIOLOGICAL_PROCESS	0.164773	tags=100%, list=50%, signal=197%	XM_017487087.1, XM_017487089.1, XM_017487088.1, XM_017486631.1, XM_017483183.1, XM_017472416.1, XM_017487090.1, XM_017487091.1, XM_017487092.1
[TOP, DETAILS]	GO:1902903	regulation of supramolecular fiber organization	BIOLOGICAL_PROCESS	0.165333	tags=100%, list=50%, signal=197%	XM_017487087.1, XM_017487089.1, XM_017487088.1, XM_017486631.1, XM_017483183.1, XM_017472416.1, XM_017487090.1, XM_017487091.1, XM_017487092.1
[TOP, DETAILS]	GO:0007043	cell-cell junction assembly	BIOLOGICAL_PROCESS	0.159576	tags=100%, list=2%, signal=102%	XM_017456233.1, XM_017456232.1
[TOP, DETAILS]	GO:1901361	organic cyclic compound catabolic process	BIOLOGICAL_PROCESS	0.172103	tags=70%, list=36%, signal=107%	XM_017487825.1, XM_017467874.1, XM_017476577.1, XM_017476537.1, XM_017484559.1, XM_017451973.1, XM_017485439.1, XM_017483320.1, XM_017470525.1, XM_017464078.1, XM_017492276.1, XM_017466150.1, XM_017466151.1, XM_017484560.1
[TOP, DETAILS]	GO:0004867	serine-type endopeptidase inhibitor activity	MOLECULAR_FUNCTION	0.181889	tags=100%, list=59%, signal=238%	XM_017470752.1, XM_017456063.1, XM_017456064.1, XM_017456067.1, XM_017455604.1, XM_017456068.1, XM_017462918.1, XM_017470652.1, XM_017475576.1, XM_017475577.1, XM_017462381.1, XM_017457797.1, XM_017490304.1
[TOP, DETAILS]	GO:0045095	keratin filament	CELLULAR_COMPONENT	0.181581	tags=100%, list=17%, signal=120%	XM_017480504.1, XM_017454287.1, XM_017487443.1
[TOP, DETAILS]	GO:0042866	pyruvate biosynthetic process	BIOLOGICAL_PROCESS	0.181059	tags=77%, list=36%, signal=119%	XM_017464078.1, XM_017487825.1, XM_017492276.1, XM_017466150.1, XM_017476577.1, XM_017484559.1, XM_017466151.1, XM_017484560.1, XM_017485439.1, XM_017470525.1
[TOP, DETAILS]	GO:0009185	ribonucleoside diphosphate metabolic process	BIOLOGICAL_PROCESS	0.176134	tags=77%, list=36%, signal=119%	XM_017464078.1, XM_017487825.1, XM_017492276.1, XM_017466150.1, XM_017476577.1, XM_017484559.1, XM_017466151.1, XM_017484560.1, XM_017485439.1, XM_017470525.1
[TOP, DETAILS]	GO:0006096	glycolytic process	BIOLOGICAL_PROCESS	0.173807	tags=77%, list=36%, signal=119%	XM_017464078.1, XM_017487825.1, XM_017492276.1, XM_017466150.1, XM_017476577.1, XM_017484559.1, XM_017466151.1, XM_017484560.1, XM_017485439.1, XM_017470525.1
[TOP, DETAILS]	GO:0009135	purine nucleoside diphosphate metabolic process	BIOLOGICAL_PROCESS	0.175147	tags=77%, list=36%, signal=119%	XM_017464078.1, XM_017487825.1, XM_017492276.1, XM_017466150.1, XM_017476577.1, XM_017484559.1, XM_017466151.1, XM_017484560.1, XM_017485439.1, XM_017470525.1
[TOP, DETAILS]	GO:0019319	hexose biosynthetic process	BIOLOGICAL_PROCESS	0.170829	tags=77%, list=36%, signal=119%	XM_017464078.1, XM_017487825.1, XM_017492276.1, XM_017466150.1, XM_017476577.1, XM_017484559.1, XM_017466151.1, XM_017484560.1, XM_017485439.1, XM_017470525.1
[TOP, DETAILS]	GO:0046364	monosaccharide biosynthetic process	BIOLOGICAL_PROCESS	0.173985	tags=77%, list=36%, signal=119%	XM_017464078.1, XM_017487825.1, XM_017492276.1, XM_017466150.1, XM_017476577.1, XM_017484559.1, XM_017466151.1, XM_017484560.1, XM_017485439.1, XM_017470525.1
[TOP, DETAILS]	GO:1901292	nucleoside phosphate catabolic process	BIOLOGICAL_PROCESS	0.170399	tags=73%, list=36%, signal=113%	XM_017464078.1, XM_017487825.1, XM_017492276.1, XM_017466150.1, XM_017476577.1, XM_017484559.1, XM_017466151.1, XM_017484560.1, XM_017485439.1, XM_017483320.1, XM_017470525.1
[TOP, DETAILS]	GO:0006094	gluconeogenesis	BIOLOGICAL_PROCESS	0.169237	tags=77%, list=36%, signal=119%	XM_017464078.1, XM_017487825.1, XM_017492276.1, XM_017466150.1, XM_017476577.1, XM_017484559.1, XM_017466151.1, XM_017484560.1, XM_017485439.1, XM_017470525.1
[TOP, DETAILS]	GO:0046496	nicotinamide nucleotide metabolic process	BIOLOGICAL_PROCESS	0.169838	tags=73%, list=36%, signal=113%	XM_017464078.1, XM_017487825.1, XM_017492276.1, XM_017466150.1, XM_017476577.1, XM_017484559.1, XM_017466151.1, XM_017484560.1, XM_017485439.1, XM_017483320.1, XM_017470525.1
[TOP, DETAILS]	GO:0030246	carbohydrate binding	MOLECULAR_FUNCTION	0.170346	tags=94%, list=61%, signal=234%	XM_017456843.1, XM_017466587.1, XM_017466586.1, XM_017472210.1, XM_017466591.1, XM_017466590.1, XM_017464078.1, XM_017467098.1, XM_017476258.1, XM_017475309.1, XM_017462663.1, XM_017477155.1, XM_017477156.1, XM_017456852.1, XM_017466589.1, XM_017477157.1, XM_017466588.1
[TOP, DETAILS]	GO:0009179	purine ribonucleoside diphosphate metabolic process	BIOLOGICAL_PROCESS	0.171869	tags=77%, list=36%, signal=119%	XM_017464078.1, XM_017487825.1, XM_017492276.1, XM_017466150.1, XM_017476577.1, XM_017484559.1, XM_017466151.1, XM_017484560.1, XM_017485439.1, XM_017470525.1
[TOP, DETAILS]	GO:0072525	pyridine-containing compound biosynthetic process	BIOLOGICAL_PROCESS	0.171921	tags=73%, list=36%, signal=113%	XM_017464078.1, XM_017487825.1, XM_017492276.1, XM_017466150.1, XM_017476577.1, XM_017484559.1, XM_017466151.1, XM_017484560.1, XM_017485439.1, XM_017483320.1, XM_017470525.1
[TOP, DETAILS]	GO:0006757	ATP generation from ADP	BIOLOGICAL_PROCESS	0.168219	tags=77%, list=36%, signal=119%	XM_017464078.1, XM_017487825.1, XM_017492276.1, XM_017466150.1, XM_017476577.1, XM_017484559.1, XM_017466151.1, XM_017484560.1, XM_017485439.1, XM_017470525.1
[TOP, DETAILS]	GO:0009166	nucleotide catabolic process	BIOLOGICAL_PROCESS	0.16589	tags=73%, list=36%, signal=113%	XM_017464078.1, XM_017487825.1, XM_017492276.1, XM_017466150.1, XM_017476577.1, XM_017484559.1, XM_017466151.1, XM_017484560.1, XM_017485439.1, XM_017483320.1, XM_017470525.1
[TOP, DETAILS]	GO:0030042	actin filament depolymerization	BIOLOGICAL_PROCESS	0.162246	tags=100%, list=50%, signal=197%	XM_017487087.1, XM_017487089.1, XM_017487088.1, XM_017461865.1, XM_017483183.1, XM_017487090.1, XM_017487091.1, XM_017487092.1
[TOP, DETAILS]	GO:0045216	cell-cell junction organization	BIOLOGICAL_PROCESS	0.160986	tags=100%, list=2%, signal=102%	XM_017456233.1, XM_017456232.1
[TOP, DETAILS]	GO:0046031	ADP metabolic process	BIOLOGICAL_PROCESS	0.159181	tags=77%, list=36%, signal=119%	XM_017464078.1, XM_017487825.1, XM_017492276.1, XM_017466150.1, XM_017476577.1, XM_017484559.1, XM_017466151.1, XM_017484560.1, XM_017485439.1, XM_017470525.1
[TOP, DETAILS]	GO:0019359	nicotinamide nucleotide biosynthetic process	BIOLOGICAL_PROCESS	0.16137	tags=73%, list=36%, signal=113%	XM_017464078.1, XM_017487825.1, XM_017492276.1, XM_017466150.1, XM_017476577.1, XM_017484559.1, XM_017466151.1, XM_017484560.1, XM_017485439.1, XM_017483320.1, XM_017470525.1
[TOP, DETAILS]	GO:0051261	protein depolymerization	BIOLOGICAL_PROCESS	0.159323	tags=100%, list=50%, signal=197%	XM_017487087.1, XM_017487089.1, XM_017487088.1, XM_017461865.1, XM_017483183.1, XM_017487090.1, XM_017487091.1, XM_017487092.1
[TOP, DETAILS]	GO:0005985	sucrose metabolic process	BIOLOGICAL_PROCESS	0.179723	tags=100%, list=23%, signal=129%	XM_017464078.1, XM_017453342.1, XM_017485439.1
[TOP, DETAILS]	GO:0034404	nucleobase-containing small molecule biosynthetic process	BIOLOGICAL_PROCESS	0.177964	tags=73%, list=36%, signal=113%	XM_017464078.1, XM_017487825.1, XM_017492276.1, XM_017466150.1, XM_017476577.1, XM_017484559.1, XM_017466151.1, XM_017484560.1, XM_017485439.1, XM_017483320.1, XM_017470525.1
[TOP, DETAILS]	GO:0043624	cellular protein complex disassembly	BIOLOGICAL_PROCESS	0.178717	tags=100%, list=50%, signal=197%	XM_017487087.1, XM_017487089.1, XM_017487088.1, XM_017461865.1, XM_017483183.1, XM_017487090.1, XM_017487091.1, XM_017487092.1
[TOP, DETAILS]	GO:0019363	pyridine nucleotide biosynthetic process	BIOLOGICAL_PROCESS	0.175955	tags=73%, list=36%, signal=113%	XM_017464078.1, XM_017487825.1, XM_017492276.1, XM_017466150.1, XM_017476577.1, XM_017484559.1, XM_017466151.1, XM_017484560.1, XM_017485439.1, XM_017483320.1, XM_017470525.1
[TOP, DETAILS]	GO:0005982	starch metabolic process	BIOLOGICAL_PROCESS	0.176208	tags=100%, list=23%, signal=129%	XM_017464078.1, XM_017453342.1, XM_017485439.1
[TOP, DETAILS]	GO:0016614	oxidoreductase activity, acting on CH-OH group of donors	MOLECULAR_FUNCTION	0.173504	tags=75%, list=8%, signal=81%	XM_017484559.1, XM_017463385.1, XM_017484560.1
[TOP, DETAILS]	GO:0009311	oligosaccharide metabolic process	BIOLOGICAL_PROCESS	0.1784	tags=100%, list=23%, signal=129%	XM_017464078.1, XM_017453342.1, XM_017485439.1
[TOP, DETAILS]	GO:0009165	nucleotide biosynthetic process	BIOLOGICAL_PROCESS	0.178622	tags=71%, list=36%, signal=108%	XM_017464078.1, XM_017487825.1, XM_017492276.1, XM_017466150.1, XM_017453954.1, XM_017476577.1, XM_017484559.1, XM_017466151.1, XM_017484560.1, XM_017485439.1, XM_017483320.1, XM_017470525.1
[TOP, DETAILS]	GO:0005984	disaccharide metabolic process	BIOLOGICAL_PROCESS	0.176066	tags=100%, list=23%, signal=129%	XM_017464078.1, XM_017453342.1, XM_017485439.1
[TOP, DETAILS]	GO:0006733	oxidoreduction coenzyme metabolic process	BIOLOGICAL_PROCESS	0.17674	tags=71%, list=36%, signal=108%	XM_017464078.1, XM_017487825.1, XM_017492276.1, XM_017466150.1, XM_017476577.1, XM_017484559.1, XM_017487582.1, XM_017466151.1, XM_017484560.1, XM_017485439.1, XM_017483320.1, XM_017470525.1
[TOP, DETAILS]	GO:0000281	mitotic cytokinesis	BIOLOGICAL_PROCESS	0.176506	tags=100%, list=9%, signal=110%	XM_017484287.1, XM_017484286.1
[TOP, DETAILS]	GO:0070482	response to oxygen levels	BIOLOGICAL_PROCESS	0.174529	tags=100%, list=32%, signal=147%	XM_017492276.1, XM_017458025.1, XM_017484559.1, XM_017484560.1
[TOP, DETAILS]	GO:0016616	oxidoreductase activity, acting on the CH-OH group of donors, NAD or NADP as acceptor	MOLECULAR_FUNCTION	0.172346	tags=75%, list=8%, signal=81%	XM_017484559.1, XM_017463385.1, XM_017484560.1
[TOP, DETAILS]	GO:0043491	protein kinase B signaling	BIOLOGICAL_PROCESS	0.170099	tags=100%, list=9%, signal=110%	XM_017484287.1, XM_017484286.1
[TOP, DETAILS]	GO:0061640	cytoskeleton-dependent cytokinesis	BIOLOGICAL_PROCESS	0.171087	tags=100%, list=9%, signal=110%	XM_017484287.1, XM_017484286.1
[TOP, DETAILS]	GO:0072524	pyridine-containing compound metabolic process	BIOLOGICAL_PROCESS	0.169703	tags=71%, list=36%, signal=108%	XM_017464078.1, XM_017487825.1, XM_017492276.1, XM_017466150.1, XM_017476577.1, XM_017484559.1, XM_017487582.1, XM_017466151.1, XM_017484560.1, XM_017485439.1, XM_017483320.1, XM_017470525.1
[TOP, DETAILS]	GO:1901293	nucleoside phosphate biosynthetic process	BIOLOGICAL_PROCESS	0.172201	tags=71%, list=36%, signal=108%	XM_017464078.1, XM_017487825.1, XM_017492276.1, XM_017466150.1, XM_017453954.1, XM_017476577.1, XM_017484559.1, XM_017466151.1, XM_017484560.1, XM_017485439.1, XM_017483320.1, XM_017470525.1
[TOP, DETAILS]	GO:0019362	pyridine nucleotide metabolic process	BIOLOGICAL_PROCESS	0.173601	tags=71%, list=36%, signal=108%	XM_017464078.1, XM_017487825.1, XM_017492276.1, XM_017466150.1, XM_017476577.1, XM_017484559.1, XM_017487582.1, XM_017466151.1, XM_017484560.1, XM_017485439.1, XM_017483320.1, XM_017470525.1
[TOP, DETAILS]	GO:0051896	regulation of protein kinase B signaling	BIOLOGICAL_PROCESS	0.171582	tags=100%, list=9%, signal=110%	XM_017484287.1, XM_017484286.1
[TOP, DETAILS]	GO:0061572	actin filament bundle organization	BIOLOGICAL_PROCESS	0.169629	tags=100%, list=50%, signal=197%	XM_017487087.1, XM_017487089.1, XM_017487088.1, XM_017487090.1, XM_017467724.1, XM_017487091.1, XM_017487092.1
[TOP, DETAILS]	GO:0019439	aromatic compound catabolic process	BIOLOGICAL_PROCESS	0.171614	tags=68%, list=36%, signal=105%	XM_017487825.1, XM_017476577.1, XM_017476537.1, XM_017484559.1, XM_017451973.1, XM_017485439.1, XM_017483320.1, XM_017470525.1, XM_017464078.1, XM_017492276.1, XM_017466150.1, XM_017466151.1, XM_017484560.1
[TOP, DETAILS]	GO:0004601	peroxidase activity	MOLECULAR_FUNCTION	0.169476	tags=100%, list=52%, signal=204%	XM_017462381.1, XM_017456063.1, XM_017456064.1, XM_017490656.1, XM_017456067.1, XM_017456068.1, XM_017490657.1, XM_017462918.1
[TOP, DETAILS]	GO:0048015	phosphatidylinositol-mediated signaling	BIOLOGICAL_PROCESS	0.172183	tags=100%, list=9%, signal=110%	XM_017484287.1, XM_017484286.1
[TOP, DETAILS]	GO:0001666	response to hypoxia	BIOLOGICAL_PROCESS	0.171912	tags=100%, list=32%, signal=147%	XM_017492276.1, XM_017458025.1, XM_017484559.1, XM_017484560.1
[TOP, DETAILS]	GO:0005911	cell-cell junction	CELLULAR_COMPONENT	0.171604	tags=82%, list=41%, signal=135%	XM_017479761.1, XM_017485669.1, XM_017496404.1, XM_017477664.1, XM_017476006.1, XM_017485670.1, XM_017477663.1, XM_017485671.1, XM_017476005.1
[TOP, DETAILS]	GO:0036293	response to decreased oxygen levels	BIOLOGICAL_PROCESS	0.170647	tags=100%, list=32%, signal=147%	XM_017492276.1, XM_017458025.1, XM_017484559.1, XM_017484560.1
[TOP, DETAILS]	GO:0030835	negative regulation of actin filament depolymerization	BIOLOGICAL_PROCESS	0.171865	tags=100%, list=50%, signal=197%	XM_017487087.1, XM_017487089.1, XM_017487088.1, XM_017483183.1, XM_017487090.1, XM_017487091.1, XM_017487092.1
[TOP, DETAILS]	GO:0044270	cellular nitrogen compound catabolic process	BIOLOGICAL_PROCESS	0.169712	tags=68%, list=36%, signal=105%	XM_017487825.1, XM_017476577.1, XM_017476537.1, XM_017484559.1, XM_017451973.1, XM_017485439.1, XM_017483320.1, XM_017470525.1, XM_017464078.1, XM_017492276.1, XM_017466150.1, XM_017466151.1, XM_017484560.1
[TOP, DETAILS]	GO:0021549	cerebellum development	BIOLOGICAL_PROCESS	0.167568	tags=100%, list=9%, signal=110%	XM_017484287.1, XM_017484286.1
[TOP, DETAILS]	GO:0030496	midbody	CELLULAR_COMPONENT	0.167869	tags=100%, list=9%, signal=110%	XM_017484287.1, XM_017484286.1
[TOP, DETAILS]	GO:0032535	regulation of cellular component size	BIOLOGICAL_PROCESS	0.166323	tags=82%, list=40%, signal=135%	XM_017467874.1, XM_017491347.1, XM_017487089.1, XM_017487088.1, XM_017486631.1, XM_017483183.1, XM_017472416.1, XM_017487090.1, XM_017487091.1
[TOP, DETAILS]	GO:0022037	metencephalon development	BIOLOGICAL_PROCESS	0.16737	tags=100%, list=9%, signal=110%	XM_017484287.1, XM_017484286.1
[TOP, DETAILS]	GO:0043242	negative regulation of protein complex disassembly	BIOLOGICAL_PROCESS	0.179923	tags=100%, list=50%, signal=197%	XM_017487087.1, XM_017487089.1, XM_017487088.1, XM_017483183.1, XM_017487090.1, XM_017487091.1, XM_017487092.1
[TOP, DETAILS]	GO:0014066	regulation of phosphatidylinositol 3-kinase signaling	BIOLOGICAL_PROCESS	0.179928	tags=100%, list=9%, signal=110%	XM_017484287.1, XM_017484286.1
[TOP, DETAILS]	GO:0051015	actin filament binding	MOLECULAR_FUNCTION	0.179319	tags=94%, list=60%, signal=228%	XM_017486768.1, XM_017486769.1, XM_017487087.1, XM_017487089.1, XM_017487088.1, XM_017460602.1, XM_017480296.1, XM_017483183.1, XM_017466047.1, XM_017487090.1, XM_017480978.1, XM_017459373.1, XM_017487091.1, XM_017487092.1, XM_017483375.1
[TOP, DETAILS]	GO:0004869	cysteine-type endopeptidase inhibitor activity	MOLECULAR_FUNCTION	0.177521	tags=100%, list=25%, signal=132%	XM_017462866.1, XM_017464083.1, XM_017453237.1
[TOP, DETAILS]	GO:0016684	oxidoreductase activity, acting on peroxide as acceptor	MOLECULAR_FUNCTION	0.175584	tags=100%, list=52%, signal=204%	XM_017462381.1, XM_017456063.1, XM_017456064.1, XM_017490656.1, XM_017456067.1, XM_017456068.1, XM_017490657.1, XM_017462918.1
[TOP, DETAILS]	GO:0044419	interspecies interaction between organisms	BIOLOGICAL_PROCESS	0.181937	tags=100%, list=11%, signal=112%	XM_017472035.1, XM_017450010.1
[TOP, DETAILS]	GO:0000287	magnesium ion binding	MOLECULAR_FUNCTION	0.180311	tags=100%, list=41%, signal=167%	XM_017487825.1, XM_017466150.1, XM_017480362.1, XM_017476577.1, XM_017466151.1
[TOP, DETAILS]	GO:0051494	negative regulation of cytoskeleton organization	BIOLOGICAL_PROCESS	0.178888	tags=100%, list=50%, signal=197%	XM_017487087.1, XM_017487089.1, XM_017487088.1, XM_017483183.1, XM_017487090.1, XM_017487091.1, XM_017487092.1
[TOP, DETAILS]	GO:0014065	phosphatidylinositol 3-kinase signaling	BIOLOGICAL_PROCESS	0.185948	tags=100%, list=9%, signal=110%	XM_017484287.1, XM_017484286.1
[TOP, DETAILS]	GO:0008028	monocarboxylic acid transmembrane transporter activity	MOLECULAR_FUNCTION	0.18477	tags=100%, list=14%, signal=115%	XM_017483782.1, XM_017483784.1
[TOP, DETAILS]	GO:0030834	regulation of actin filament depolymerization	BIOLOGICAL_PROCESS	0.183013	tags=100%, list=50%, signal=197%	XM_017487087.1, XM_017487089.1, XM_017487088.1, XM_017483183.1, XM_017487090.1, XM_017487091.1, XM_017487092.1
[TOP, DETAILS]	GO:1902904	negative regulation of supramolecular fiber organization	BIOLOGICAL_PROCESS	0.181642	tags=100%, list=50%, signal=197%	XM_017487087.1, XM_017487089.1, XM_017487088.1, XM_017483183.1, XM_017487090.1, XM_017487091.1, XM_017487092.1
[TOP, DETAILS]	GO:0008643	carbohydrate transport	BIOLOGICAL_PROCESS	0.180871	tags=100%, list=12%, signal=113%	XM_017452196.1, XM_017480115.1
[TOP, DETAILS]	GO:0046700	heterocycle catabolic process	BIOLOGICAL_PROCESS	0.179872	tags=68%, list=36%, signal=105%	XM_017487825.1, XM_017476577.1, XM_017476537.1, XM_017484559.1, XM_017451973.1, XM_017485439.1, XM_017483320.1, XM_017470525.1, XM_017464078.1, XM_017492276.1, XM_017466150.1, XM_017466151.1, XM_017484560.1
[TOP, DETAILS]	GO:0043244	regulation of protein complex disassembly	BIOLOGICAL_PROCESS	0.182943	tags=100%, list=50%, signal=197%	XM_017487087.1, XM_017487089.1, XM_017487088.1, XM_017483183.1, XM_017487090.1, XM_017487091.1, XM_017487092.1
[TOP, DETAILS]	GO:0043062	extracellular structure organization	BIOLOGICAL_PROCESS	0.18295	tags=100%, list=42%, signal=170%	XM_017485250.1, XM_017467874.1, XM_017470709.1, XM_017471365.1, XM_017466807.1
[TOP, DETAILS]	GO:1901880	negative regulation of protein depolymerization	BIOLOGICAL_PROCESS	0.181336	tags=100%, list=50%, signal=197%	XM_017487087.1, XM_017487089.1, XM_017487088.1, XM_017483183.1, XM_017487090.1, XM_017487091.1, XM_017487092.1
[TOP, DETAILS]	GO:1901879	regulation of protein depolymerization	BIOLOGICAL_PROCESS	0.181386	tags=100%, list=50%, signal=197%	XM_017487087.1, XM_017487089.1, XM_017487088.1, XM_017483183.1, XM_017487090.1, XM_017487091.1, XM_017487092.1
[TOP, DETAILS]	GO:0015850	organic hydroxy compound transport	BIOLOGICAL_PROCESS	0.1871	tags=80%, list=21%, signal=101%	XM_017452196.1, XM_017467874.1, XM_017483782.1, XM_017483784.1
[TOP, DETAILS]	GO:0016052	carbohydrate catabolic process	BIOLOGICAL_PROCESS	0.186908	tags=71%, list=36%, signal=110%	XM_017464078.1, XM_017487825.1, XM_017492276.1, XM_017466150.1, XM_017476577.1, XM_017484559.1, XM_017466151.1, XM_017484560.1, XM_017485439.1, XM_017470525.1
[TOP, DETAILS]	GO:0009199	ribonucleoside triphosphate metabolic process	BIOLOGICAL_PROCESS	0.192956	tags=71%, list=36%, signal=110%	XM_017464078.1, XM_017487825.1, XM_017492276.1, XM_017466150.1, XM_017476577.1, XM_017484559.1, XM_017466151.1, XM_017484560.1, XM_017485439.1, XM_017470525.1
[TOP, DETAILS]	GO:0009123	nucleoside monophosphate metabolic process	BIOLOGICAL_PROCESS	0.206983	tags=69%, list=36%, signal=106%	XM_017464078.1, XM_017487825.1, XM_017492276.1, XM_017466150.1, XM_017453954.1, XM_017476577.1, XM_017484559.1, XM_017466151.1, XM_017484560.1, XM_017485439.1, XM_017470525.1
[TOP, DETAILS]	GO:1905039	carboxylic acid transmembrane transport	BIOLOGICAL_PROCESS	0.207955	tags=100%, list=14%, signal=115%	XM_017483782.1, XM_017483784.1
[TOP, DETAILS]	GO:0009260	ribonucleotide biosynthetic process	BIOLOGICAL_PROCESS	0.208363	tags=69%, list=36%, signal=106%	XM_017464078.1, XM_017487825.1, XM_017492276.1, XM_017466150.1, XM_017453954.1, XM_017476577.1, XM_017484559.1, XM_017466151.1, XM_017484560.1, XM_017485439.1, XM_017470525.1
[TOP, DETAILS]	GO:0009205	purine ribonucleoside triphosphate metabolic process	BIOLOGICAL_PROCESS	0.207602	tags=71%, list=36%, signal=110%	XM_017464078.1, XM_017487825.1, XM_017492276.1, XM_017466150.1, XM_017476577.1, XM_017484559.1, XM_017466151.1, XM_017484560.1, XM_017485439.1, XM_017470525.1
[TOP, DETAILS]	GO:0006754	ATP biosynthetic process	BIOLOGICAL_PROCESS	0.206153	tags=71%, list=36%, signal=110%	XM_017464078.1, XM_017487825.1, XM_017492276.1, XM_017466150.1, XM_017476577.1, XM_017484559.1, XM_017466151.1, XM_017484560.1, XM_017485439.1, XM_017470525.1
[TOP, DETAILS]	GO:0009141	nucleoside triphosphate metabolic process	BIOLOGICAL_PROCESS	0.20462	tags=71%, list=36%, signal=110%	XM_017464078.1, XM_017487825.1, XM_017492276.1, XM_017466150.1, XM_017476577.1, XM_017484559.1, XM_017466151.1, XM_017484560.1, XM_017485439.1, XM_017470525.1
[TOP, DETAILS]	GO:1903825	organic acid transmembrane transport	BIOLOGICAL_PROCESS	0.203566	tags=100%, list=14%, signal=115%	XM_017483782.1, XM_017483784.1
[TOP, DETAILS]	GO:0004857	enzyme inhibitor activity	MOLECULAR_FUNCTION	0.201899	tags=81%, list=52%, signal=164%	XM_017470752.1, XM_017456063.1, XM_017456064.1, XM_017456067.1, XM_017455604.1, XM_017456068.1, XM_017453237.1, XM_017462918.1, XM_017470652.1, XM_017462866.1, XM_017475577.1, XM_017462381.1, XM_017457797.1, XM_017484528.1, XM_017464083.1, XM_017450365.1, XM_017490304.1
[TOP, DETAILS]	GO:0043086	negative regulation of catalytic activity	BIOLOGICAL_PROCESS	0.205407	tags=81%, list=52%, signal=164%	XM_017470752.1, XM_017456063.1, XM_017456064.1, XM_017456067.1, XM_017455604.1, XM_017456068.1, XM_017453237.1, XM_017462918.1, XM_017470652.1, XM_017462866.1, XM_017475577.1, XM_017462381.1, XM_017457797.1, XM_017484528.1, XM_017464083.1, XM_017450365.1, XM_017490304.1
[TOP, DETAILS]	GO:0034330	cell junction organization	BIOLOGICAL_PROCESS	0.204325	tags=75%, list=11%, signal=84%	XM_017456233.1, XM_017467506.1, XM_017456232.1
[TOP, DETAILS]	GO:0006006	glucose metabolic process	BIOLOGICAL_PROCESS	0.20305	tags=71%, list=36%, signal=110%	XM_017464078.1, XM_017487825.1, XM_017492276.1, XM_017466150.1, XM_017476577.1, XM_017484559.1, XM_017466151.1, XM_017484560.1, XM_017485439.1, XM_017470525.1
[TOP, DETAILS]	GO:0046034	ATP metabolic process	BIOLOGICAL_PROCESS	0.201839	tags=71%, list=36%, signal=110%	XM_017464078.1, XM_017487825.1, XM_017492276.1, XM_017466150.1, XM_017476577.1, XM_017484559.1, XM_017466151.1, XM_017484560.1, XM_017485439.1, XM_017470525.1
[TOP, DETAILS]	GO:0006165	nucleoside diphosphate phosphorylation	BIOLOGICAL_PROCESS	0.200126	tags=71%, list=36%, signal=110%	XM_017464078.1, XM_017487825.1, XM_017492276.1, XM_017466150.1, XM_017476577.1, XM_017484559.1, XM_017466151.1, XM_017484560.1, XM_017485439.1, XM_017470525.1
[TOP, DETAILS]	GO:0006534	cysteine metabolic process	BIOLOGICAL_PROCESS	0.200613	tags=75%, list=12%, signal=85%	XM_017458119.1, XM_017484559.1, XM_017484560.1
[TOP, DETAILS]	GO:0009142	nucleoside triphosphate biosynthetic process	BIOLOGICAL_PROCESS	0.205304	tags=71%, list=36%, signal=110%	XM_017464078.1, XM_017487825.1, XM_017492276.1, XM_017466150.1, XM_017476577.1, XM_017484559.1, XM_017466151.1, XM_017484560.1, XM_017485439.1, XM_017470525.1
[TOP, DETAILS]	GO:0032970	regulation of actin filament-based process	BIOLOGICAL_PROCESS	0.20493	tags=90%, list=50%, signal=177%	XM_017487087.1, XM_017487089.1, XM_017487088.1, XM_017486631.1, XM_017483183.1, XM_017472416.1, XM_017487090.1, XM_017487091.1, XM_017487092.1
[TOP, DETAILS]	GO:0009206	purine ribonucleoside triphosphate biosynthetic process	BIOLOGICAL_PROCESS	0.203402	tags=71%, list=36%, signal=110%	XM_017464078.1, XM_017487825.1, XM_017492276.1, XM_017466150.1, XM_017476577.1, XM_017484559.1, XM_017466151.1, XM_017484560.1, XM_017485439.1, XM_017470525.1
[TOP, DETAILS]	GO:0009144	purine nucleoside triphosphate metabolic process	BIOLOGICAL_PROCESS	0.206152	tags=71%, list=36%, signal=110%	XM_017464078.1, XM_017487825.1, XM_017492276.1, XM_017466150.1, XM_017476577.1, XM_017484559.1, XM_017466151.1, XM_017484560.1, XM_017485439.1, XM_017470525.1
[TOP, DETAILS]	GO:0004198	calcium-dependent cysteine-type endopeptidase activity	MOLECULAR_FUNCTION	0.206591	tags=80%, list=24%, signal=104%	XM_017473545.1, XM_017458902.1, XM_017473721.1, XM_017473389.1
[TOP, DETAILS]	GO:0006732	coenzyme metabolic process	BIOLOGICAL_PROCESS	0.208487	tags=65%, list=36%, signal=99%	XM_017487825.1, XM_017476577.1, XM_017484559.1, XM_017485439.1, XM_017483320.1, XM_017470525.1, XM_017464078.1, XM_017492276.1, XM_017466150.1, XM_017466663.1, XM_017487582.1, XM_017466151.1, XM_017484560.1
[TOP, DETAILS]	GO:0019693	ribose phosphate metabolic process	BIOLOGICAL_PROCESS	0.206996	tags=69%, list=36%, signal=106%	XM_017464078.1, XM_017487825.1, XM_017492276.1, XM_017466150.1, XM_017453954.1, XM_017476577.1, XM_017484559.1, XM_017466151.1, XM_017484560.1, XM_017485439.1, XM_017470525.1
[TOP, DETAILS]	GO:0009201	ribonucleoside triphosphate biosynthetic process	BIOLOGICAL_PROCESS	0.206328	tags=71%, list=36%, signal=110%	XM_017464078.1, XM_017487825.1, XM_017492276.1, XM_017466150.1, XM_017476577.1, XM_017484559.1, XM_017466151.1, XM_017484560.1, XM_017485439.1, XM_017470525.1
[TOP, DETAILS]	GO:0009108	coenzyme biosynthetic process	BIOLOGICAL_PROCESS	0.205646	tags=69%, list=36%, signal=106%	XM_017464078.1, XM_017487825.1, XM_017492276.1, XM_017466150.1, XM_017476577.1, XM_017484559.1, XM_017466151.1, XM_017484560.1, XM_017485439.1, XM_017483320.1, XM_017470525.1
[TOP, DETAILS]	GO:0009145	purine nucleoside triphosphate biosynthetic process	BIOLOGICAL_PROCESS	0.204745	tags=71%, list=36%, signal=110%	XM_017464078.1, XM_017487825.1, XM_017492276.1, XM_017466150.1, XM_017476577.1, XM_017484559.1, XM_017466151.1, XM_017484560.1, XM_017485439.1, XM_017470525.1
[TOP, DETAILS]	GO:0009259	ribonucleotide metabolic process	BIOLOGICAL_PROCESS	0.203732	tags=69%, list=36%, signal=106%	XM_017464078.1, XM_017487825.1, XM_017492276.1, XM_017466150.1, XM_017453954.1, XM_017476577.1, XM_017484559.1, XM_017466151.1, XM_017484560.1, XM_017485439.1, XM_017470525.1
[TOP, DETAILS]	GO:0046939	nucleotide phosphorylation	BIOLOGICAL_PROCESS	0.205442	tags=71%, list=36%, signal=110%	XM_017464078.1, XM_017487825.1, XM_017492276.1, XM_017466150.1, XM_017476577.1, XM_017484559.1, XM_017466151.1, XM_017484560.1, XM_017485439.1, XM_017470525.1
[TOP, DETAILS]	GO:0009156	ribonucleoside monophosphate biosynthetic process	BIOLOGICAL_PROCESS	0.204617	tags=69%, list=36%, signal=106%	XM_017464078.1, XM_017487825.1, XM_017492276.1, XM_017466150.1, XM_017453954.1, XM_017476577.1, XM_017484559.1, XM_017466151.1, XM_017484560.1, XM_017485439.1, XM_017470525.1
[TOP, DETAILS]	GO:0055113	epiboly involved in gastrulation with mouth forming second	BIOLOGICAL_PROCESS	0.206011	tags=60%, list=5%, signal=62%	XM_017456233.1, XM_017456232.1, XM_017463654.1
[TOP, DETAILS]	GO:0051017	actin filament bundle assembly	BIOLOGICAL_PROCESS	0.20579	tags=100%, list=50%, signal=198%	XM_017487087.1, XM_017487089.1, XM_017487088.1, XM_017487090.1, XM_017487091.1, XM_017487092.1
[TOP, DETAILS]	GO:0001702	gastrulation with mouth forming second	BIOLOGICAL_PROCESS	0.208389	tags=60%, list=5%, signal=62%	XM_017456233.1, XM_017456232.1, XM_017463654.1
[TOP, DETAILS]	GO:0009132	nucleoside diphosphate metabolic process	BIOLOGICAL_PROCESS	0.206963	tags=71%, list=36%, signal=110%	XM_017464078.1, XM_017487825.1, XM_017492276.1, XM_017466150.1, XM_017476577.1, XM_017484559.1, XM_017466151.1, XM_017484560.1, XM_017485439.1, XM_017470525.1
[TOP, DETAILS]	GO:0009124	nucleoside monophosphate biosynthetic process	BIOLOGICAL_PROCESS	0.208094	tags=69%, list=36%, signal=106%	XM_017464078.1, XM_017487825.1, XM_017492276.1, XM_017466150.1, XM_017453954.1, XM_017476577.1, XM_017484559.1, XM_017466151.1, XM_017484560.1, XM_017485439.1, XM_017470525.1
[TOP, DETAILS]	GO:0006090	pyruvate metabolic process	BIOLOGICAL_PROCESS	0.208589	tags=71%, list=36%, signal=110%	XM_017464078.1, XM_017487825.1, XM_017492276.1, XM_017466150.1, XM_017476577.1, XM_017484559.1, XM_017466151.1, XM_017484560.1, XM_017485439.1, XM_017470525.1
[TOP, DETAILS]	GO:0022411	cellular component disassembly	BIOLOGICAL_PROCESS	0.208182	tags=90%, list=50%, signal=177%	XM_017485250.1, XM_017487089.1, XM_017487088.1, XM_017461865.1, XM_017483183.1, XM_017487090.1, XM_017470356.1, XM_017487091.1, XM_017487092.1
[TOP, DETAILS]	GO:0009161	ribonucleoside monophosphate metabolic process	BIOLOGICAL_PROCESS	0.206652	tags=69%, list=36%, signal=106%	XM_017464078.1, XM_017487825.1, XM_017492276.1, XM_017466150.1, XM_017453954.1, XM_017476577.1, XM_017484559.1, XM_017466151.1, XM_017484560.1, XM_017485439.1, XM_017470525.1
[TOP, DETAILS]	GO:0005581	collagen trimer	CELLULAR_COMPONENT	0.20521	tags=86%, list=37%, signal=135%	XM_017463824.1, XM_017463825.1, XM_017455698.1, XM_017467098.1, XM_017463822.1, XM_017463823.1
[TOP, DETAILS]	GO:0022011	myelination in peripheral nervous system	BIOLOGICAL_PROCESS	0.205698	tags=100%, list=18%, signal=121%	XM_017454758.1, XM_017454757.1
[TOP, DETAILS]	GO:0015718	monocarboxylic acid transport	BIOLOGICAL_PROCESS	0.207246	tags=100%, list=14%, signal=115%	XM_017483782.1, XM_017483784.1
[TOP, DETAILS]	GO:0014044	Schwann cell development	BIOLOGICAL_PROCESS	0.209966	tags=100%, list=18%, signal=121%	XM_017454758.1, XM_017454757.1
[TOP, DETAILS]	GO:0014037	Schwann cell differentiation	BIOLOGICAL_PROCESS	0.208575	tags=100%, list=18%, signal=121%	XM_017454758.1, XM_017454757.1
[TOP, DETAILS]	GO:0032292	peripheral nervous system axon ensheathment	BIOLOGICAL_PROCESS	0.207887	tags=100%, list=18%, signal=121%	XM_017454758.1, XM_017454757.1
[TOP, DETAILS]	GO:0034655	nucleobase-containing compound catabolic process	BIOLOGICAL_PROCESS	0.209055	tags=67%, list=36%, signal=102%	XM_017464078.1, XM_017487825.1, XM_017492276.1, XM_017466150.1, XM_017476577.1, XM_017476537.1, XM_017484559.1, XM_017466151.1, XM_017484560.1, XM_017485439.1, XM_017483320.1, XM_017470525.1
[TOP, DETAILS]	GO:0060326	cell chemotaxis	BIOLOGICAL_PROCESS	0.209792	tags=75%, list=14%, signal=87%	XM_017477863.1, XM_017488115.1, XM_017461117.1
[TOP, DETAILS]	GO:0046390	ribose phosphate biosynthetic process	BIOLOGICAL_PROCESS	0.209578	tags=69%, list=36%, signal=106%	XM_017464078.1, XM_017487825.1, XM_017492276.1, XM_017466150.1, XM_017453954.1, XM_017476577.1, XM_017484559.1, XM_017466151.1, XM_017484560.1, XM_017485439.1, XM_017470525.1
[TOP, DETAILS]	GO:0003015	heart process	BIOLOGICAL_PROCESS	0.210807	tags=100%, list=18%, signal=121%	XM_017495153.1, XM_017458253.1
[TOP, DETAILS]	GO:0002274	myeloid leukocyte activation	BIOLOGICAL_PROCESS	0.210821	tags=100%, list=18%, signal=121%	XM_017454758.1, XM_017454757.1
[TOP, DETAILS]	GO:0060047	heart contraction	BIOLOGICAL_PROCESS	0.210262	tags=100%, list=18%, signal=121%	XM_017495153.1, XM_017458253.1
[TOP, DETAILS]	GO:0007009	plasma membrane organization	BIOLOGICAL_PROCESS	0.213787	tags=100%, list=18%, signal=121%	XM_017454758.1, XM_017454757.1
[TOP, DETAILS]	GO:0032956	regulation of actin cytoskeleton organization	BIOLOGICAL_PROCESS	0.216239	tags=90%, list=50%, signal=177%	XM_017487087.1, XM_017487089.1, XM_017487088.1, XM_017486631.1, XM_017483183.1, XM_017472416.1, XM_017487090.1, XM_017487091.1, XM_017487092.1
[TOP, DETAILS]	GO:0006749	glutathione metabolic process	BIOLOGICAL_PROCESS	0.218277	tags=100%, list=31%, signal=144%	XM_017490119.1, XM_017464679.1, XM_017494204.1
[TOP, DETAILS]	GO:0007422	peripheral nervous system development	BIOLOGICAL_PROCESS	0.221628	tags=100%, list=18%, signal=121%	XM_017454758.1, XM_017454757.1
[TOP, DETAILS]	GO:0045576	mast cell activation	BIOLOGICAL_PROCESS	0.222451	tags=100%, list=18%, signal=121%	XM_017454758.1, XM_017454757.1
[TOP, DETAILS]	GO:0002443	leukocyte mediated immunity	BIOLOGICAL_PROCESS	0.221173	tags=100%, list=18%, signal=121%	XM_017488115.1, XM_017495153.1
[TOP, DETAILS]	GO:0046165	alcohol biosynthetic process	BIOLOGICAL_PROCESS	0.229489	tags=100%, list=21%, signal=127%	XM_017464078.1, XM_017467874.1
[TOP, DETAILS]	GO:0002697	regulation of immune effector process	BIOLOGICAL_PROCESS	0.231149	tags=100%, list=18%, signal=121%	XM_017495153.1, XM_017466807.1
[TOP, DETAILS]	GO:0090504	epiboly	BIOLOGICAL_PROCESS	0.232329	tags=67%, list=17%, signal=80%	XM_017456233.1, XM_017456232.1, XM_017463654.1, XM_017475766.1
