# Supplementary material for: Evaluation of a Recombinant Flavobacterium columnare DnaK Protein Vaccine as a Means of Protection Against Columnaris Disease in Channel Catfish (Ictalurus punctatus)
Source: Front Immunol. 2019 Jun 6;10:1175. doi: 10.3389/fimmu.2019.01175 (PMC6562308; doi:10.3389/fimmu.2019.01175)
Supplement: Supplementary file 3 [file Table_3.XLSX]

## Sheet: DEGs
Data Sheet 3. Differential expression between rDnaK only week 1 and rDnaK only week 6 skin samples
Gene ID	Fold change	padj	Description
XM_017462091.1	-79.2596	0.000980543	nuclear protein 1, transcriptional regulator (nupr1), transcript variant X2
XM_017478099.1	-26.7202	0.0030401	cell migration inducing hyaluronan binding protein (cemip)
XM_017492559.1	-24.2945	0.00279318	serpin family F member 1 (serpinf1), transcript variant X1
XM_017482566.1	-20.9713	0.0175518	ribosomal protein S15a (rps15a), transcript variant X3
XM_017457996.1	-9.61573	0.0480586	nucleolar and coiled-body phosphoprotein 1-like (LOC108258947), transcript variant X10
XM_017484533.1	-6.23576	0.0301387	CD151 molecule (Raph blood group) (cd151), transcript variant X1
XM_017456552.1	-5.97848	0.0120321	fibronectin type III domain containing 1 (fndc1)
XM_017470395.1	-5.54492	0.00047512	chromosome 6 open reading frame, human C2orf49 (c6h2orf49)
XM_017457516.1	-5.20437	0.00131071	transformer-2 protein homolog beta-like (LOC108258698), transcript variant X1
XM_017486153.1	-4.66179	0.00411409	peptidase domain containing associated with muscle regeneration 1 (pamr1)
XM_017479136.1	-4.62135	0.00488109	leucine-rich repeat-containing protein 15-like (LOC108271513)
XM_017459289.1	-4.3714	4.92604e-06	matrix metallopeptidase 2 (mmp2)
XM_017456582.1	-3.68725	0.00944859	scavenger receptor class A member 3 (scara3)
XM_017494179.1	-3.35344	1.36392e-08	decorin (dcn)
XM_017456534.1	-3.34779	6.81501e-06	clusterin (clu)
XM_017457743.1	-3.26542	0.00823301	microfibril-associated glycoprotein 4-like (LOC108258806)
XM_017471081.1	-3.03525	0.0498366	atypical chemokine receptor 2-like (LOC108267117)
XM_017474935.1	-2.97348	0.0480586	PRELI domain containing 1 (prelid1), transcript variant X1
XM_017483311.1	-2.68201	0.00188337	HtrA serine peptidase 1 (htra1)
XM_017477531.1	-2.6654	0.0169246	cysteine rich secretory protein LCCL domain containing 2 (crispld2)
XM_017480513.1	-2.63815	4.92604e-06	keratin, type I cytoskeletal 18-like (LOC108272218)
XM_017467990.1	-2.5553	0.00265037	ras association domain-containing protein 8-like (LOC108265542)
XM_017454491.1	-2.54332	0.0125278	digestive cysteine proteinase 2-like (LOC108257078)
XM_017490048.1	-2.47764	0.00201993	protein-lysine 6-oxidase-like (LOC108277371)
XM_017469803.1	-2.43875	0.0442122	GA binding protein transcription factor alpha subunit (gabpa), transcript variant X4
XM_017479716.1	-2.40034	0.029142	integrin subunit beta 1 (itgb1), transcript variant X3
XM_017495706.1	-2.36101	0.0352272	autophagy related 5 (atg5), transcript variant X5
XM_017491620.1	-2.34626	0.0182021	paired mesoderm homeobox protein 1-like (LOC108278326), transcript variant X1
XM_017456691.1	-2.34105	0.0205713	nudix hydrolase 6 (nudt6)
XM_017482558.1	-2.32776	0.0125294	phosphatidylinositol glycan anchor biosynthesis class F (pigf), transcript variant X1
XM_017489465.1	-2.16162	0.00279318	SH2 domain containing 4A (sh2d4a), transcript variant X3
XM_017458286.1	-2.15373	0.00131071	CD81 molecule (cd81), transcript variant X1
XM_017468058.1	-2.08885	0.0301387	inactive carboxypeptidase-like protein X2 (LOC108265569)
XM_017456794.1	-1.8929	0.0288287	dpy-30, histone methyltransferase complex regulatory subunit (dpy30)
XM_017492625.1	-1.85278	0.0352272	gelsolin-like (LOC108278897)
XM_017477821.1	1.79495	0.0378923	lens fiber membrane intrinsic protein-like (LOC108270866), transcript variant X2
XM_017476096.1	1.97911	0.000187539	14-3-3 protein beta/alpha-like (LOC108269934)
XM_017474311.1	2.13366	0.0129776	nuclear transport factor 2 like export factor 2 (nxt2), transcript variant X1
XM_017491340.1	2.2783	0.0277295	FXYD domain-containing ion transport regulator 5-like (LOC108278146)
XM_017473657.1	2.61923	0.0125294	proheparin-binding EGF-like growth factor (LOC108268609)
XM_017480504.1	2.66048	0.0125294	keratin, type II cytoskeletal 5-like (LOC108272212)
XM_017477731.1	3.007	0.0288287	keratin, type I cytoskeletal 19-like (LOC108270801)
XM_017458725.1	3.07367	0.0237575	excitatory amino acid transporter 2-like (LOC108259331)
XM_017457469.1	3.37612	0.029142	NADH:ubiquinone oxidoreductase subunit AB1 (ndufab1)
XM_017455960.1	3.70183	0.0227973	golgi associated PDZ and coiled-coil motif containing (gopc), transcript variant X1
XM_017491696.1	4.91004	0.0482763	putative uncharacterized protein DDB_G0292636 (LOC108278360)
XM_017486506.1	5.02098	0.00188247	protein-glutamine gamma-glutamyltransferase K-like (LOC108275601)
XM_017480171.1	5.14704	0.0125294	zinc finger RANBP2-type containing 2 (zranb2), transcript variant X3
XM_017482527.1	5.8304	0.0200698	anterior gradient protein 2 homolog (LOC108273355)
XM_017460851.1	6.3277	0.00265037	spermine oxidase (smox), transcript variant X1
XM_017454431.1	7.36856	0.00230134	hemoglobin subunit alpha-like (LOC108257035), transcript variant X1
XM_017477744.1	17.1028	0.00279318	FK506 binding protein 8 (fkbp8)

## Sheet: GSEA
Data Sheet 3. Gene set enrichment analysis between rDnaK only week 1 and rDnaK only week 6 skin samples
Tags	GO ID	GO Name	GO Category	FDR q-val	Core Enrichment Sequences
[BOTTOM, DETAILS]	GO:0051338	regulation of transferase activity	BIOLOGICAL_PROCESS	0.24277	XM_017494179.1
[BOTTOM, DETAILS]	GO:0045859	regulation of protein kinase activity	BIOLOGICAL_PROCESS	0.239105	XM_017494179.1
[BOTTOM, DETAILS]	GO:0009100	glycoprotein metabolic process	BIOLOGICAL_PROCESS	0.240798	XM_017494179.1
[BOTTOM, DETAILS]	GO:1904893	negative regulation of STAT cascade	BIOLOGICAL_PROCESS	0.248402	XM_017494179.1
[BOTTOM, DETAILS]	GO:0006469	negative regulation of protein kinase activity	BIOLOGICAL_PROCESS	0.242206	XM_017494179.1
[BOTTOM, DETAILS]	GO:0043549	regulation of kinase activity	BIOLOGICAL_PROCESS	0.244048	XM_017494179.1
[BOTTOM, DETAILS]	GO:0003401	axis elongation	BIOLOGICAL_PROCESS	0.235339	XM_017494179.1
[BOTTOM, DETAILS]	GO:0060026	convergent extension	BIOLOGICAL_PROCESS	0.238402	XM_017494179.1
[BOTTOM, DETAILS]	GO:0004252	serine-type endopeptidase activity	MOLECULAR_FUNCTION	0.249439	XM_017486153.1, XM_017483311.1
[BOTTOM, DETAILS]	GO:0046426	negative regulation of JAK-STAT cascade	BIOLOGICAL_PROCESS	0.245119	XM_017494179.1
[BOTTOM, DETAILS]	GO:0006029	proteoglycan metabolic process	BIOLOGICAL_PROCESS	0.240378	XM_017494179.1
[BOTTOM, DETAILS]	GO:0005581	collagen trimer	CELLULAR_COMPONENT	0.238645	XM_017494179.1
[BOTTOM, DETAILS]	GO:1902532	negative regulation of intracellular signal transduction	BIOLOGICAL_PROCESS	0.235916	XM_017494179.1
